# Supplementary material for: Faster visual reaction times in elite athletes are not linked to better gaze stability
Source: Sci Rep. 2020 Aug 6;10:13216. doi: 10.1038/s41598-020-69975-z (PMC7413367; doi:10.1038/s41598-020-69975-z)
Supplement: Supplementary file 1 — Supplementary Information [file 41598_2020_69975_MOESM1_ESM.xls]

## Sheet: Raw VRT Data
participant	group(1=FCon,2=FCrk,3=MCon,4=MCrk,5=MRgb)	gender_f_0_m_1	trialNumber	RT	numberOfSaccades	numberOfBlinks	target(0=central,1=peripheral)	saccade_450_375	saccade_374_300	saccade_299_225	saccade_224_150	saccade_74_0	saccade_0_74	saccade_0_75	saccade_75_149	saccade_150_225	saccade_overOnset
71	1	0	97	317	0.22	1	1	0	0	0	0	0	0	0	0	0	0
89	1	0	86	285	0.17	1	0	1	0	0	0	0	0	0	0	0	0
99	1	0	82	387	0.19	1	1	0	0	0	0	0	0	0	0	0	0
80	1	0	89	136		0	1	0	0	0	0	0	0	0	0	0	0
89	1	0	93	427		0	0	0	0	0	0	0	0	0	0	0	0
66	1	0	23	459	0.58	1	1	0	1	0	0	0	0	0	0	0	0
96	1	0	44	434	3.72	0	1	0	0	0	0	0	0	0	0	1	0
76	1	0	62	304	4.42	0	1	0	0	0	0	0	0	0	0	0	0
78	1	0	47	244	0.22	1	0	0	0	0	0	0	0	0	0	0	0
64	1	0	58	262	0.59	0	1	1	0	0	0	1	0	0	0	0	0
78	1	0	44	251		0	0	0	0	0	0	0	0	0	0	0	0
66	1	0	71	305	0.67	1	1	0	0	0	0	0	0	0	0	0	0
72	1	0	88	279	1.02	1	1	0	0	0	0	0	0	0	0	0	0
76	1	0	41	269	6.64	0	1	0	0	0	0	0	0	0	0	0	0
87	1	0	56	267	0.81	0	1	0	0	0	0	0	0	0	0	0	0
79	1	0	62	570	4.2	0	1	1	0	0	0	0	0	0	1	0	0
64	1	0	29	264	0.39	1	1	1	0	0	0	0	0	0	0	0	0
71	1	0	22	273	0.01	1	1	0	0	0	0	0	0	0	0	0	0
72	1	0	54	255	0.42	1	1	0	0	0	0	0	0	0	0	0	0
2	1	0	18	276		0	1	0	0	0	0	0	0	0	0	0	0
57	1	0	57	228	0.7	1	0	0	0	1	0	0	0	1	0	0	0
99	1	0	65	266	0.53	0	1	0	1	0	0	0	1	0	0	0	0
85	1	0	16	381	3.77	0	0	0	0	0	0	0	1	0	0	1	1
83	1	0	27	279	3.5	3	1	0	0	0	0	0	0	0	1	0	0
71	1	0	43	286	5.69	1	1	0	0	0	0	0	0	0	0	0	0
64	1	0	70	276	1.11	0	1	0	0	0	0	0	0	0	0	0	0
79	1	0	23	440	3.43	0	1	0	0	0	0	0	0	0	0	0	0
85	1	0	13	323	4.28	0	1	0	0	0	0	0	0	0	1	0	0
87	1	0	25	239	0.16	1	1	0	0	0	0	0	0	0	0	0	0
76	1	0	45	246		0	0	0	0	0	0	0	0	0	0	0	0
4	1	0	87	290		0	1	0	0	0	0	0	0	0	0	0	0
89	1	0	28	342		0	0	0	0	0	0	0	0	0	0	0	0
85	1	0	44	299	3.51	1	1	0	0	0	0	0	0	0	1	0	0
4	1	0	92	270		0	1	0	0	0	0	0	0	0	0	0	0
80	1	0	53	339	0.23	1	1	0	0	1	0	0	0	0	0	0	0
64	1	0	59	257	0.38	0	1	0	0	0	1	0	0	0	0	0	0
64	1	0	74	222	0.34	0	1	0	0	0	0	0	0	0	0	0	0
89	1	0	99	359	0.42	1	0	0	0	0	0	0	0	0	0	0	0
64	1	0	22	410	0.23	0	1	0	0	0	0	0	0	1	0	0	0
2	1	0	83	409		0	0	0	0	0	0	0	0	0	0	0	0
67	1	0	83	425	2.21	1	1	0	0	0	1	0	0	0	0	0	0
72	1	0	65	258	1.08	1	1	0	0	0	0	0	0	0	0	0	0
57	1	0	12	263	0.39	0	0	0	0	0	0	0	0	0	0	0	0
6	1	0	43	254	8.89	1	1	0	0	0	0	0	0	0	0	0	0
4	1	0	18	266		0	1	0	0	0	0	0	0	0	0	0	0
87	1	0	80	302		0	1	0	0	0	0	0	0	0	0	0	0
66	1	0	79	196		0	0	0	0	0	0	0	0	0	0	0	0
67	1	0	80	298	0.98	1	1	0	0	0	0	0	0	0	0	0	0
81	1	0	52	254		0	0	0	0	0	0	0	0	0	0	0	0
72	1	0	82	269		0	0	0	0	0	0	0	0	0	0	0	0
81	1	0	90	323	0.27	1	1	0	0	0	0	0	0	0	0	0	0
89	1	0	68	236	0.33	1	1	0	0	0	0	0	0	0	0	0	0
79	1	0	50	647	4.45	1	1	1	0	0	0	0	0	0	1	0	0
6	1	0	73	284	0.22	0	1	0	0	0	0	0	0	0	0	0	0
66	1	0	86	270		1	0	0	0	0	0	0	0	0	0	0	0
71	1	0	78	433		1	0	0	0	0	0	0	0	0	0	0	0
78	1	0	85	343	0.29	1	1	0	0	0	0	0	0	0	0	0	0
89	1	0	82	420	0.3	1	1	0	0	0	0	0	0	0	0	0	0
96	1	0	73	302	1.84	0	0	0	1	0	0	1	0	0	0	0	0
72	1	0	10	305	0.89	0	0	0	0	0	0	0	0	0	0	0	0
79	1	0	98	482	6.48	0	1	0	0	0	0	0	0	0	0	0	0
99	1	0	63	316	0.29	0	1	0	0	0	0	0	0	0	0	0	0
72	1	0	14	329	0.6	1	1	0	1	0	0	0	0	0	0	0	0
57	1	0	49	221		2	0	0	0	0	0	0	0	0	0	0	0
66	1	0	95	325	4.06	1	1	0	1	0	0	0	0	0	0	0	0
96	1	0	36	329	3.78	0	1	0	1	0	0	0	0	0	1	0	0
99	1	0	10		3.02	0	1	0	0	0	0	0	0	0	0	0	0
71	1	0	87	264	0.27	0	1	0	0	0	0	0	0	0	0	0	0
99	1	0	81	331		0	0	0	0	0	0	0	0	0	0	0	0
87	1	0	34	252		0	1	0	0	0	0	0	0	0	0	0	0
85	1	0	59	293	3.47	1	0	0	0	0	0	0	0	0	0	0	0
4	1	0	79	326	0.37	0	1	0	0	0	0	0	0	0	0	0	0
67	1	0	93	358	0.46	0	1	0	0	0	0	0	0	0	0	0	0
64	1	0	72	218		0	0	0	0	0	0	0	0	0	0	0	0
79	1	0	11	454	5.98	0	1	0	0	0	0	0	0	0	1	0	0
57	1	0	55	253	1.82	1	1	0	0	1	0	0	0	0	0	1	0
85	1	0	77	349	4.16	1	1	0	0	0	0	0	0	0	0	1	0
4	1	0	16	300		0	1	0	0	0	0	0	0	0	0	0	0
85	1	0	54	339		0	0	0	0	0	0	0	0	0	0	0	0
89	1	0	48	468	0.62	1	0	0	0	0	0	1	0	0	0	0	0
6	1	0	82	317	0.48	0	1	0	0	1	0	0	0	0	0	0	0
83	1	0	76	363		2	1	0	0	0	0	0	0	0	0	1	0
81	1	0	67	308	4.1	0	1	0	0	0	0	0	0	0	0	0	0
76	1	0	64	299	4.95	1	0	1	0	0	0	0	0	0	0	1	0
83	1	0	54	309	2.28	1	1	0	0	0	0	0	0	1	0	0	0
99	1	0	32	295	0.29	0	1	0	0	0	0	0	0	0	0	0	0
6	1	0	84	269	4.83	1	1	0	0	0	0	0	0	0	0	0	0
79	1	0	66	735	3.41	0	1	1	0	0	0	0	0	0	0	0	0
2	1	0	22	374		0	1	0	0	0	0	0	0	0	0	0	0
87	1	0	38	237	1.45	0	1	0	0	0	0	0	0	0	0	0	0
57	1	0	81	407	2.4	2	1	0	0	1	0	0	0	0	0	1	0
81	1	0	58	295	0.31	0	1	0	0	0	0	0	0	0	0	0	0
83	1	0	30	276	1.85	1	1	0	1	0	0	0	0	0	1	0	0
57	1	0	85	344	2.06	2	1	0	0	0	0	0	0	1	0	1	0
85	1	0	67	308	2.95	1	1	0	0	0	0	0	0	0	1	0	0
80	1	0	69	321		0	1	0	0	0	0	0	0	0	0	0	0
6	1	0	56	294		0	0	0	0	0	0	0	0	0	0	0	0
80	1	0	35	256		0	1	0	0	0	0	0	0	0	0	0	0
2	1	0	38	371		0	1	0	0	0	0	0	0	0	0	0	0
81	1	0	21	286	1.3	0	1	0	0	0	0	0	0	0	0	0	0
85	1	0	79	518	4.58	1	1	0	0	0	1	0	0	0	0	0	0
89	1	0	36	313		0	0	0	0	0	0	0	0	0	0	0	0
6	1	0	96	262	2.54	1	1	0	0	0	0	0	0	0	0	0	0
76	1	0	21	255	0.89	0	0	0	0	0	0	0	0	0	0	0	0
83	1	0	68	372		1	1	0	0	0	0	0	0	0	0	0	0
2	1	0	80	291		0	1	0	0	0	0	0	0	0	0	0	0
80	1	0	32	278		0	0	0	0	0	0	0	0	0	0	0	0
87	1	0	64	273		0	1	0	0	0	0	0	0	0	0	0	0
99	1	0	35	230	0.44	0	1	0	0	0	1	0	0	0	0	0	0
99	1	0	21	352	0.37	1	0	0	0	0	0	0	0	0	0	0	0
85	1	0	57	317	7.23	0	1	0	0	0	0	0	0	0	0	1	0
85	1	0	23	401	3.7	0	0	0	0	0	0	0	0	0	0	1	0
89	1	0	32	614		0	0	0	0	0	0	0	0	0	0	0	0
64	1	0	13	370		0	1	0	0	0	0	0	0	0	0	0	0
2	1	0	45	244		0	1	0	0	0	0	0	0	0	0	0	0
80	1	0	64	455		0	1	0	0	0	0	0	0	0	0	0	0
89	1	0	60	324		0	1	0	0	0	0	0	0	0	0	0	0
85	1	0	72	290	4.19	1	0	0	0	0	0	0	0	0	0	0	0
89	1	0	20	251	0.51	1	1	0	0	0	0	0	0	0	0	0	0
96	1	0	98	436	3.88	0	1	0	0	1	0	0	0	0	1	0	0
2	1	0	82	407		0	1	0	0	0	0	0	0	0	0	0	0
99	1	0	74		0.37	0	1	0	0	0	0	0	0	0	0	0	0
78	1	0	66	263	0.47	1	1	0	0	0	0	0	0	0	0	0	0
2	1	0	93	457		0	0	0	0	0	0	0	0	0	0	0	0
96	1	0	45	428	2.98	0	0	0	0	0	0	0	0	1	0	0	0
85	1	0	25	445	2.32	1	1	0	0	1	0	0	0	0	0	1	0
83	1	0	57	348	3.95	3	1	0	0	0	0	1	0	0	1	0	0
81	1	0	95	303	3.64	0	1	0	0	0	0	0	0	0	1	0	0
99	1	0	42	222	0.35	0	0	0	0	0	1	0	0	0	0	0	0
72	1	0	75	257	0.59	1	1	0	0	0	0	0	0	0	0	0	0
64	1	0	55	401	3.42	0	1	0	0	0	0	0	0	0	0	1	0
72	1	0	89	247	0.9	1	1	0	0	0	0	0	0	0	0	0	0
2	1	0	65	230	0.55	1	0	0	0	0	0	0	0	0	0	0	0
64	1	0	33	250	0.24	0	0	0	0	0	0	1	0	0	0	0	0
96	1	0	99	345	1.99	0	1	0	0	0	0	0	0	0	0	0	0
4	1	0	10	304	0.9	0	1	0	0	0	0	0	0	0	0	0	0
89	1	0	26	370		0	0	0	0	0	0	0	0	0	0	0	0
71	1	0	55	259	0.38	1	1	0	0	0	0	0	0	0	0	0	0
87	1	0	35	319		0	1	0	0	0	0	0	0	0	0	0	0
83	1	0	69	259	4.63	0	0	1	0	0	0	0	0	0	0	0	0
57	1	0	19	239		1	0	0	0	0	0	0	0	0	0	0	0
85	1	0	52	288	3.18	0	1	0	0	0	0	0	0	0	0	0	0
64	1	0	50	680	2.69	0	1	0	0	0	0	0	0	1	0	0	0
2	1	0	88	345	6.24	1	1	1	0	0	0	0	0	0	0	1	0
96	1	0	40	507	4.87	0	1	0	0	0	0	0	0	0	0	0	0
57	1	0	52	246	2.63	1	1	0	0	0	0	1	0	0	1	0	0
81	1	0	88	294	0.57	0	1	0	0	0	0	0	0	0	0	0	0
4	1	0	52	309	0.19	0	1	0	0	0	0	1	0	0	0	0	0
80	1	0	91	328	0.4	1	1	0	0	0	0	0	0	0	0	0	0
87	1	0	83	287		0	0	0	0	0	0	0	0	0	0	0	0
89	1	0	84	292	0.51	2	0	1	0	0	0	0	0	0	0	0	0
64	1	0	42	204		0	0	0	0	0	0	0	0	0	0	0	0
99	1	0	53	392	0.48	1	1	1	0	0	0	0	0	0	0	0	0
6	1	0	85	369		0	1	0	0	0	0	0	0	0	0	0	0
81	1	0	64	290	0.39	1	0	0	0	0	0	0	0	1	0	0	0
81	1	0	78	260	0.52	1	0	0	0	0	0	0	0	1	0	1	0
67	1	0	63	318	0.73	0	1	0	0	0	1	0	0	0	0	0	0
72	1	0	39	329	0.39	1	1	0	0	0	0	0	0	0	0	0	0
89	1	0	44	397	0.16	1	0	0	0	0	0	0	0	0	0	0	0
96	1	0	31	264	3.28	0	1	1	0	0	0	0	0	0	0	1	0
67	1	0	76	282	0.99	0	0	0	0	0	0	0	0	0	0	0	0
4	1	0	77	303	0.46	1	1	1	0	0	0	0	1	0	0	0	0
2	1	0	24	295		1	0	0	0	0	0	0	0	0	0	0	0
71	1	0	29	278		1	1	0	0	0	0	0	0	0	0	0	0
2	1	0	67	283	0.44	0	1	0	0	0	0	0	0	0	0	0	0
96	1	0	86	287	4.38	0	1	0	0	0	0	0	0	0	0	0	0
76	1	0	13	290	4.37	0	0	0	0	0	0	1	0	0	0	1	0
2	1	0	35	279	1.76	0	0	0	0	0	0	0	0	0	0	0	0
6	1	0	44	232		0	1	0	0	0	0	0	0	0	0	0	0
71	1	0	49	319		1	1	0	0	0	0	0	0	0	0	0	0
4	1	0	12	354	0.37	0	1	0	0	0	0	0	0	0	0	0	0
80	1	0	60	267		0	0	0	0	0	0	0	0	0	0	0	0
76	1	0	16	274		0	1	0	0	0	0	0	0	0	0	0	0
87	1	0	13	290	0.52	1	1	1	0	0	0	0	0	0	0	0	0
2	1	0	10		13.98	1	1	0	0	1	0	0	0	1	0	0	0
71	1	0	82	328		1	1	0	0	0	0	0	0	0	0	0	0
79	1	0	94	392	2.24	1	1	0	0	1	0	0	0	0	0	0	0
96	1	0	22	337	2.9	0	0	0	0	0	0	0	0	0	0	0	0
72	1	0	61	255	0.4	1	0	0	0	0	0	0	0	0	0	0	0
89	1	0	23	431		0	0	0	0	0	0	0	0	0	0	0	0
72	1	0	29	287	0.47	1	1	0	0	0	0	0	0	0	0	0	0
57	1	0	75	254		2	1	0	0	0	1	0	0	0	1	0	0
78	1	0	84	244	0.34	1	1	0	1	0	1	0	0	0	0	0	0
99	1	0	59	308	0.37	1	1	0	0	0	0	0	0	0	0	0	0
71	1	0	69	316	0.22	1	1	1	0	0	0	0	0	0	0	0	0
89	1	0	33	386		0	0	0	0	0	0	0	0	0	0	0	0
78	1	0	50	232		0	1	0	0	0	0	0	0	0	0	0	0
4	1	0	48	279	0.27	0	1	0	0	0	0	0	1	0	0	0	0
80	1	0	38	380	0.42	2	1	0	0	0	0	1	0	0	0	0	0
64	1	0	25	297	0.25	0	1	0	0	0	1	0	0	0	0	0	0
87	1	0	53	257	0.4	1	0	0	0	0	0	0	0	0	0	0	0
76	1	0	86	250	0.44	0	0	0	0	0	0	0	0	0	0	0	0
6	1	0	41	292		0	0	0	0	0	0	0	0	0	0	0	0
87	1	0	20	290	0.42	0	1	1	0	0	0	0	0	0	0	0	0
83	1	0	10	330	1.21	2	1	0	0	0	0	0	1	0	0	1	0
85	1	0	33	251	3.12	1	0	0	0	0	0	0	0	0	0	0	0
80	1	0	11	328	0.44	0	0	0	0	0	0	0	0	0	0	0	0
79	1	0	31	410	3.67	0	1	0	0	0	0	0	0	0	0	1	0
81	1	0	33	227	0.2	0	0	0	0	0	0	0	0	0	0	0	0
78	1	0	53	281	0.37	0	1	0	0	0	0	0	0	0	0	0	0
72	1	0	96	255	0.69	1	0	0	0	0	0	0	0	0	0	0	0
57	1	0	10	592		4	1	1	0	0	0	0	0	0	1	0	0
72	1	0	74	287	1.31	1	1	0	0	0	0	0	0	0	0	0	0
71	1	0	73	231	0.37	1	1	0	0	0	1	0	0	0	0	0	0
67	1	0	39	455	0.35	0	1	0	0	0	0	0	0	0	0	0	0
67	1	0	53	341	0.33	0	1	0	0	1	0	0	0	0	0	0	0
57	1	0	88	483	2.32	2	1	0	0	0	0	0	0	0	0	1	0
80	1	0	79	305	0.32	0	1	0	0	0	0	0	0	0	0	0	0
67	1	0	23	341	0.29	0	1	0	0	1	0	0	0	0	0	0	0
64	1	0	83	250	0.43	1	0	0	1	0	0	0	0	0	0	0	0
96	1	0	56	235	1.68	0	1	0	0	0	0	0	0	0	0	1	0
79	1	0	91	631	3.57	0	1	0	0	0	0	0	0	0	0	1	0
87	1	0	63	328		0	0	0	0	0	0	0	0	0	0	0	0
96	1	0	72	377	6.37	0	1	0	0	0	0	0	0	0	1	0	0
67	1	0	90	428		0	0	0	0	0	0	0	0	0	0	0	0
78	1	0	34	263		0	1	0	0	0	0	0	0	0	0	0	0
76	1	0	43	262	0.49	0	0	0	0	0	0	0	0	0	0	0	0
72	1	0	60	252	0.56	2	1	1	0	0	0	0	0	0	0	0	0
78	1	0	57	239		0	0	0	0	0	0	0	0	0	0	0	0
96	1	0	55	316	0.37	1	0	1	0	0	0	0	1	0	0	0	0
66	1	0	30	315	0.2	0	1	1	0	0	1	0	0	0	0	0	0
80	1	0	56	252		0	1	0	0	0	0	0	0	0	0	0	0
85	1	0	27	414	5.14	1	1	0	0	0	0	1	0	0	0	1	0
80	1	0	31	324		0	1	0	0	0	0	0	0	0	0	0	0
4	1	0	34	242	0.36	0	0	0	0	0	0	0	0	0	0	0	0
85	1	0	78	299	4.58	0	1	0	0	0	0	0	0	0	0	1	0
96	1	0	81	231	2.78	0	1	1	0	0	0	0	0	0	1	0	0
64	1	0	18	227		0	1	0	0	0	0	0	0	0	0	0	0
66	1	0	97	245		2	0	0	0	0	0	0	0	0	0	1	0
80	1	0	84	439		0	1	0	0	0	0	0	0	0	0	0	0
89	1	0	67	278	0.3	1	1	0	0	0	0	0	0	0	0	0	0
85	1	0	83	464	2.17	1	0	0	0	0	0	0	1	0	0	1	0
78	1	0	80	264	0.41	1	1	0	0	0	0	0	0	0	0	0	0
6	1	0	35	283		0	1	0	0	0	0	0	0	0	0	0	0
85	1	0	88	288	3.27	0	1	0	0	0	0	1	0	0	0	1	0
64	1	0	21	239	0.3	1	1	0	0	0	0	0	0	0	0	0	0
80	1	0	21	289		0	1	0	0	0	0	0	0	0	0	0	0
66	1	0	45	326		0	1	0	0	0	0	0	0	0	0	0	0
6	1	0	20	325	0.64	1	1	0	0	0	0	0	0	0	0	0	0
85	1	0	53	306		0	0	0	0	0	0	0	0	0	0	0	0
81	1	0	70	421		1	1	0	0	0	0	0	0	0	1	0	0
80	1	0	76	374	0.23	0	0	0	0	0	0	1	0	1	0	0	0
76	1	0	26	249	2.13	1	0	0	0	0	0	0	0	1	0	0	0
4	1	0	40	255	0.91	0	1	0	1	0	0	1	0	0	0	0	0
99	1	0	38	294	0.39	1	1	0	0	0	0	0	0	0	0	0	0
57	1	0	96	428	0.26	2	0	0	0	0	0	0	0	1	0	0	0
85	1	0	20	313	2.57	1	1	0	1	0	0	0	0	0	1	0	0
76	1	0	81	238		0	0	0	0	0	0	0	0	0	0	0	0
89	1	0	74	300	0.59	1	0	0	0	1	0	0	0	0	0	0	0
80	1	0	24	337	0.24	0	1	0	0	0	0	0	0	0	0	0	0
6	1	0	60	243		0	1	0	0	0	0	0	0	0	0	0	0
96	1	0	60	290	2.99	0	1	1	0	0	0	0	1	0	1	0	0
99	1	0	58	296	0.23	0	0	0	0	0	0	0	0	0	0	0	0
76	1	0	24	313	8.13	1	1	0	0	0	0	0	0	0	0	0	0
57	1	0	32	299	3.67	1	0	0	0	0	0	0	0	0	0	0	0
76	1	0	88	333	3.53	1	0	0	0	0	0	0	1	0	0	1	0
89	1	0	89	286	0.55	1	1	0	0	0	0	0	0	0	0	0	0
76	1	0	55	262	7.83	1	1	0	0	0	0	0	0	0	1	0	0
2	1	0	46	257		0	0	0	0	0	0	0	0	0	0	0	0
83	1	0	60	334		2	1	0	0	1	0	0	0	0	0	0	0
57	1	0	64	320		2	0	0	0	0	0	0	1	0	1	0	1
89	1	0	19	234		0	1	0	0	0	0	0	0	0	0	0	0
64	1	0	23	144	0.41	0	0	0	0	0	0	0	0	0	0	0	0
81	1	0	20	298	4.48	0	1	0	0	0	0	0	0	0	1	0	0
96	1	0	46	280	3.88	0	1	0	1	0	0	0	0	0	0	0	0
80	1	0	43	429	0.49	0	1	0	0	0	0	0	0	1	0	0	0
57	1	0	86	233	2.48	1	1	0	0	0	0	0	0	0	0	0	0
80	1	0	39	228	0.41	0	1	0	0	0	0	0	0	0	0	0	0
78	1	0	60	259		0	1	0	0	0	0	0	0	0	0	0	0
80	1	0	48	391		0	0	0	0	0	0	0	0	0	0	0	0
99	1	0	19	312	0.42	0	0	0	0	0	0	0	0	0	0	0	0
99	1	0	92	376	0.23	0	1	0	0	0	0	0	0	0	0	0	0
72	1	0	21	285	1.04	1	0	0	0	0	0	0	0	0	0	0	0
79	1	0	54	450	3.69	0	1	0	1	0	0	0	1	0	0	1	0
83	1	0	53	338	2.56	1	0	0	0	0	1	0	1	0	0	0	1
83	1	0	77	271	7.17	3	1	1	0	0	0	0	0	0	0	0	1
72	1	0	86	254	0.53	1	0	0	0	0	0	0	0	0	0	0	0
6	1	0	93	353	0.47	1	1	0	0	0	0	0	0	0	0	0	0
85	1	0	69	281	3.06	1	1	0	0	0	0	0	0	0	0	1	0
78	1	0	74	274		0	0	0	0	0	0	0	0	0	0	0	0
6	1	0	64	275		0	0	0	0	0	0	0	0	0	0	0	0
67	1	0	73	404	0.39	1	1	0	0	0	0	0	0	0	0	0	0
89	1	0	69	227	0.66	1	0	0	0	0	0	0	0	0	0	0	0
64	1	0	77	180	0.59	0	0	0	0	0	0	0	0	0	0	0	0
79	1	0	95	528	6.98	0	1	0	0	0	0	0	0	0	0	0	0
6	1	0	47	248		0	1	0	0	0	0	0	0	0	0	0	0
80	1	0	88	227	0.21	0	0	0	0	0	0	0	0	0	0	0	0
66	1	0	41	359	3.45	0	1	0	0	0	0	0	0	0	0	0	0
76	1	0	78	286	6.58	0	1	0	0	0	0	0	0	0	0	0	0
79	1	0	51	655	7.02	0	1	0	0	0	0	0	0	0	1	0	0
79	1	0	30	542	6.9	0	0	0	0	0	0	1	0	0	1	0	0
85	1	0	24	318	0.4	0	0	0	0	0	0	0	0	0	0	0	0
66	1	0	19	335	0.6	1	0	0	0	0	0	0	0	0	0	0	0
64	1	0	69	321	0.37	0	1	0	0	0	0	0	0	0	0	0	0
89	1	0	70	372	2.16	1	1	0	0	0	0	0	0	0	0	0	0
99	1	0	50	367	0.31	0	0	0	0	0	0	1	0	0	0	0	1
72	1	0	26	274	0.55	0	0	0	0	0	0	0	0	0	0	0	0
80	1	0	74	343	6.04	1	0	0	0	0	0	0	0	0	0	0	0
72	1	0	28	310	0.66	0	1	0	0	0	0	0	0	0	0	1	0
57	1	0	97	583	0.54	1	0	0	0	0	0	1	0	0	0	0	0
79	1	0	25	363	4.32	0	1	0	0	1	0	0	0	1	0	1	0
57	1	0	83	230		2	1	0	1	0	0	0	0	0	0	0	0
64	1	0	82	341	3.98	0	1	0	0	0	0	0	0	0	0	0	0
72	1	0	48	240	0.72	1	1	0	0	0	0	0	0	0	0	0	0
85	1	0	15	337	3.45	0	1	0	0	1	0	0	0	0	1	0	0
87	1	0	75	249		0	1	0	0	0	0	0	0	0	0	0	0
99	1	0	29	288	0.43	0	1	0	0	0	0	0	0	0	0	0	0
87	1	0	55	290		0	1	0	0	0	0	0	0	0	0	0	0
4	1	0	72	258		0	1	0	0	0	0	0	0	0	0	0	0
96	1	0	30	300	6.08	0	1	0	0	0	0	0	0	0	0	1	0
76	1	0	33	248		0	1	0	0	0	0	0	0	0	0	0	0
79	1	0	58		4.24	1	0	0	0	0	1	0	0	0	0	1	0
96	1	0	96	347	0.3	0	1	0	0	0	0	0	0	1	0	0	0
66	1	0	39	268	0.74	1	1	0	0	0	0	0	0	0	0	0	0
76	1	0	94	341	3.59	0	0	0	0	0	0	0	1	0	0	0	0
78	1	0	46	282		0	1	0	0	0	0	0	0	0	0	0	0
76	1	0	71	230	4.31	0	1	0	0	0	0	0	0	0	0	0	0
89	1	0	54	269	0.96	1	0	0	0	0	0	0	0	0	0	0	0
2	1	0	73	378	2.57	0	1	0	0	1	0	0	0	0	0	0	0
66	1	0	58	264	0.43	0	1	0	0	0	0	0	0	0	0	0	0
66	1	0	15	264	0.42	1	1	0	0	0	0	0	0	0	0	0	0
71	1	0	26	281		0	1	0	0	0	0	0	0	0	0	0	0
87	1	0	70	285	0.96	0	1	0	0	0	0	0	0	0	0	0	0
85	1	0	49	341	4.65	0	1	0	1	0	0	0	0	0	0	1	0
2	1	0	92	413	1.07	1	0	0	0	0	0	0	0	0	0	0	0
81	1	0	96	307	2.6	0	1	0	0	0	0	0	0	0	0	0	0
57	1	0	77	350	4.06	2	1	0	0	0	0	0	0	1	0	0	0
66	1	0	60	286	0.17	0	1	0	0	1	0	0	0	0	0	0	0
96	1	0	91	329	2.12	0	1	0	0	0	0	1	0	0	1	0	0
81	1	0	29	251		0	0	0	0	0	0	0	0	0	0	0	0
78	1	0	69	258	0.18	0	0	0	0	0	0	0	0	0	0	0	0
85	1	0	10	414	2	3	1	0	0	1	0	0	0	1	1	0	0
80	1	0	25	310		0	1	0	0	0	0	0	0	0	0	0	0
4	1	0	64	277	0.32	0	0	0	0	1	0	0	0	0	0	0	0
64	1	0	53	272	0.52	0	0	0	0	0	1	0	0	0	0	0	0
80	1	0	61	418	0.35	0	1	0	0	0	1	0	0	0	0	0	0
78	1	0	24	266		1	1	0	0	0	0	0	0	0	0	0	0
64	1	0	99	288	0.25	0	1	0	0	0	0	0	0	0	0	0	0
71	1	0	11	251	0.2	0	0	0	1	0	0	0	0	0	0	0	0
4	1	0	88	259		0	1	0	0	0	0	0	0	0	0	0	0
64	1	0	91	269	0.73	0	0	0	0	0	0	0	0	0	0	0	0
2	1	0	11	310	6.4	0	1	0	0	0	0	0	0	0	0	0	0
79	1	0	34	746	4.69	0	1	0	0	0	0	0	0	0	1	0	0
76	1	0	27	246	6.42	1	0	0	0	0	0	0	0	0	0	0	0
96	1	0	23	311	5.8	0	1	0	0	0	0	0	0	0	0	1	0
96	1	0	85	326	2.52	0	0	0	0	0	0	1	0	0	0	0	0
81	1	0	18	238		0	0	0	0	0	0	0	0	0	0	0	0
2	1	0	64	337	0.42	0	1	0	0	0	0	0	0	0	0	0	0
80	1	0	75	201		0	1	0	0	0	0	0	0	0	0	0	0
83	1	0	44	250	1.96	0	1	0	0	0	1	0	0	0	0	0	0
85	1	0	21	272	0.67	0	1	0	0	0	0	0	0	1	0	0	0
4	1	0	73	296	0.39	0	1	0	0	0	0	1	0	0	0	0	0
76	1	0	91	227		0	1	0	0	0	0	0	0	0	0	0	0
67	1	0	82	432	0.55	0	1	0	0	0	0	0	0	0	0	0	0
72	1	0	45	255	0.68	1	1	0	0	0	0	0	0	0	1	0	0
66	1	0	36	312	0.27	0	1	0	0	0	0	0	0	0	0	0	0
96	1	0	61	213	3.26	0	1	0	0	0	0	0	0	0	1	0	0
57	1	0	66	397	2.18	2	0	0	0	1	0	0	0	1	0	0	0
80	1	0	52	317	0.36	0	1	0	0	0	0	0	0	0	0	0	0
71	1	0	95	268		0	0	0	0	0	0	0	0	0	0	0	0
85	1	0	41	358	3.55	0	1	0	0	0	0	0	0	0	1	0	0
83	1	0	87	365		3	1	0	0	0	0	0	0	0	0	1	0
57	1	0	90	347	1.35	1	0	0	0	0	0	0	1	0	0	0	0
89	1	0	12	354		0	1	0	0	0	0	0	0	0	0	0	0
2	1	0	99	383		0	0	0	0	0	0	0	0	0	0	0	0
2	1	0	91	394		0	0	0	0	0	0	0	0	0	0	0	0
64	1	0	35	253		0	0	0	0	0	0	0	0	0	0	0	0
57	1	0	59	226	0.38	1	1	0	0	0	0	0	0	0	0	0	0
67	1	0	34	323	0.43	0	1	0	0	0	0	0	0	0	0	0	0
2	1	0	69	323	1.1	1	0	0	0	0	0	0	0	0	0	0	0
83	1	0	78	282		1	1	0	0	0	0	0	0	0	0	0	0
87	1	0	92	245		0	0	0	0	0	0	0	0	0	0	0	0
71	1	0	40	338	0.77	1	0	1	0	0	0	0	0	0	0	0	0
64	1	0	45	262	0.58	0	1	0	0	0	0	0	0	0	0	0	0
76	1	0	76	393	3.47	0	1	0	0	0	0	0	0	0	0	1	0
80	1	0	47	306	0.25	0	1	0	0	0	0	0	0	0	0	0	0
2	1	0	98	306		0	1	0	0	0	0	0	0	0	0	0	0
6	1	0	52	287	0.75	1	1	0	0	0	0	0	0	0	0	0	0
81	1	0	10	692	3.12	0	1	0	0	0	0	0	0	0	1	0	0
67	1	0	94	350	0.44	0	1	0	0	0	0	0	0	0	0	0	0
2	1	0	78	302		0	1	0	0	0	0	0	0	0	0	0	0
76	1	0	92	276	0.29	0	1	0	0	0	0	0	0	0	0	0	0
89	1	0	83	265		0	0	0	0	0	0	0	0	0	0	0	0
78	1	0	20	258	0.44	0	1	0	0	0	0	0	0	0	0	0	0
72	1	0	25	416	0.22	1	1	1	0	0	0	1	0	0	0	0	1
64	1	0	30	225	0.51	1	1	0	0	0	0	0	0	0	0	0	0
81	1	0	26	525	3.61	0	1	0	0	0	0	0	0	0	1	0	0
71	1	0	81	273	0.11	0	0	0	0	0	0	0	0	0	0	0	0
83	1	0	41	253	2.44	1	0	0	0	0	0	1	0	0	0	0	0
57	1	0	46	335	0.79	3	1	0	0	1	0	0	0	1	0	0	0
87	1	0	85	286	1.41	0	1	0	0	0	0	0	1	0	0	0	1
87	1	0	65	327		0	1	0	0	0	0	0	0	0	0	0	0
4	1	0	28	256	0.31	0	1	0	0	0	0	0	0	1	0	0	0
2	1	0	63	423	0.22	0	0	0	0	0	0	0	0	0	0	0	0
4	1	0	46	287	0.29	0	1	0	0	0	0	0	0	0	0	0	0
57	1	0	82	278		1	1	0	0	0	0	0	0	0	0	0	0
2	1	0	58	372	2.46	1	1	0	0	0	0	0	0	0	0	0	0
89	1	0	94	357	0.31	1	1	0	0	0	0	0	0	0	0	0	0
71	1	0	67	292	0.3	1	1	0	0	0	0	0	0	0	0	1	0
89	1	0	30	313		0	1	0	0	0	0	0	0	0	0	0	0
83	1	0	64	333		1	0	0	0	0	0	0	0	0	1	0	0
72	1	0	71	289	1.18	1	1	0	0	0	0	0	0	0	0	0	0
66	1	0	63	271	1.96	0	1	0	0	0	0	0	0	1	0	0	0
96	1	0	24	245	3.13	0	1	0	0	0	0	0	0	0	1	0	0
81	1	0	41	289	1.27	0	1	0	0	0	0	0	0	0	1	0	0
76	1	0	44	269		0	1	0	0	0	0	0	0	0	0	0	0
4	1	0	20	276		0	1	0	0	0	0	0	0	0	0	0	0
78	1	0	48	312	0.35	0	1	0	0	0	0	0	0	0	0	0	0
57	1	0	95	706	0.31	1	1	0	0	0	0	0	0	1	0	0	0
64	1	0	14	241	0.22	0	1	1	0	0	0	0	0	0	0	0	0
4	1	0	97	300	0.38	0	1	0	0	0	0	0	0	0	0	0	0
81	1	0	61	252	0.21	0	1	0	0	0	0	0	0	1	0	0	0
2	1	0	23	558	0.75	1	0	0	0	0	0	0	0	0	0	0	0
81	1	0	89	249		0	0	0	0	0	0	0	0	0	0	0	0
99	1	0	49	332		0	0	0	0	0	0	0	0	0	0	0	0
89	1	0	17	260	0.73	1	1	0	0	0	0	0	0	0	0	0	0
71	1	0	50	260		0	0	0	0	0	0	0	0	0	0	0	0
78	1	0	86	316		0	0	0	0	0	0	0	0	0	0	0	0
96	1	0	97	346	1.61	0	1	0	0	0	0	0	0	0	0	0	0
4	1	0	32	290	0.57	1	1	0	0	0	0	0	0	0	0	0	0
64	1	0	10	581	2.08	0	1	0	0	1	0	0	0	0	0	0	0
76	1	0	70	365	3.3	0	1	0	0	0	0	0	1	0	0	1	0
64	1	0	34	315	0.68	1	1	0	0	0	0	0	0	0	0	0	0
87	1	0	67	213	0.63	0	1	0	0	0	0	0	0	0	0	0	0
79	1	0	33	378	4.55	0	1	0	0	0	0	0	0	0	1	0	0
2	1	0	68	358	0.82	1	1	0	0	0	0	0	0	0	0	0	0
57	1	0	71	333	2.95	1	1	0	0	0	0	0	0	1	0	1	0
80	1	0	27	408		0	0	0	0	0	0	0	0	0	0	0	0
89	1	0	95	308		0	1	0	0	0	0	0	0	0	0	0	0
87	1	0	21	263		0	1	0	0	0	0	0	0	0	0	0	0
6	1	0	17	310		0	1	0	0	0	0	0	0	0	0	0	0
83	1	0	73	294		1	1	0	0	0	0	0	0	0	0	0	0
79	1	0	36	600	6.26	0	1	0	0	0	0	0	0	0	0	0	0
96	1	0	13	317	7.06	0	0	0	0	0	0	0	0	0	0	0	0
81	1	0	43	346		0	1	0	0	0	0	0	0	0	0	0	0
81	1	0	40	301	4.51	0	1	0	0	0	1	0	0	0	1	0	0
67	1	0	78	355	1.45	1	1	0	0	0	0	0	0	0	0	0	0
96	1	0	10	553	3.25	0	1	0	0	0	0	0	0	0	1	0	0
89	1	0	41	257	0.31	1	1	0	0	0	0	0	0	0	0	0	0
80	1	0	34	286	0.33	0	1	0	0	0	0	1	0	0	0	0	0
66	1	0	46	327	0.68	1	1	0	0	0	0	0	0	0	0	0	0
85	1	0	92	294	3.43	0	1	0	0	0	0	0	0	0	1	0	0
67	1	0	15	456	0.31	0	1	0	0	0	0	0	0	0	0	0	0
71	1	0	61	297	0.29	1	0	0	0	0	0	0	0	0	0	0	0
64	1	0	17	262		0	0	0	0	0	0	0	0	0	0	0	0
81	1	0	60	305	0.35	1	1	0	0	0	0	0	0	0	0	0	0
71	1	0	15	265	0.38	1	1	0	0	0	0	0	0	0	0	0	0
67	1	0	32	314	0.72	1	1	0	0	0	0	0	0	0	0	0	0
78	1	0	21	260	0.12	1	1	0	0	0	0	0	0	0	0	0	0
76	1	0	18	330	3.24	0	1	0	0	0	0	0	0	0	0	1	0
67	1	0	17	341	0.25	0	0	0	0	0	0	0	0	0	0	0	0
78	1	0	90	255	0.17	0	1	0	0	0	0	0	0	0	0	0	0
81	1	0	13	408	0.48	0	1	0	0	0	0	0	0	0	0	0	0
57	1	0	30	236		3	0	1	0	0	0	0	1	0	0	1	0
87	1	0	89	299		0	1	0	0	0	0	0	0	0	0	0	0
71	1	0	65	273	0.22	1	0	0	0	0	0	0	0	0	0	1	0
76	1	0	87	236	6.74	1	0	0	0	0	0	0	0	0	0	0	0
99	1	0	54	294	0.38	0	0	0	0	0	0	0	0	0	0	0	0
57	1	0	22	226	0.98	2	1	0	0	0	0	0	0	0	1	0	0
64	1	0	66	362	0.24	0	1	0	0	0	0	0	0	0	0	0	0
96	1	0	41	304	2.3	0	0	1	0	0	0	0	0	0	0	0	0
72	1	0	47	364	0.51	1	1	0	0	0	1	0	0	0	0	0	0
72	1	0	87	301		1	1	0	0	0	0	0	0	0	0	0	0
57	1	0	17	268	1.9	2	1	0	0	0	0	0	0	0	0	1	0
79	1	0	17		3.9	1	1	0	0	0	0	1	0	0	0	0	0
76	1	0	22	272	0.21	0	1	0	0	0	0	0	0	0	0	0	0
79	1	0	65	504	3.58	0	1	0	0	0	0	0	0	0	1	0	0
79	1	0	99	470	6.26	0	0	0	0	0	0	0	0	0	0	0	0
67	1	0	24	367	2.28	1	1	0	0	0	0	0	0	0	0	0	0
99	1	0	51	330	0.37	1	0	0	0	0	0	0	0	0	0	0	0
83	1	0	46	318		1	1	0	0	1	0	0	1	0	0	0	0
6	1	0	94	340	0.38	0	0	0	0	0	0	0	0	0	0	0	0
99	1	0	77	337	1.2	1	1	0	0	0	1	0	0	0	0	0	0
71	1	0	24	306	0.25	1	0	0	0	0	0	0	0	0	0	0	0
96	1	0	18	268	2.02	0	1	0	1	0	0	0	0	0	1	0	0
80	1	0	22	385		0	1	0	0	0	0	0	0	0	0	0	0
66	1	0	93	232	1.32	1	1	0	0	0	0	0	0	0	0	0	0
89	1	0	98	393		0	1	0	0	0	0	0	0	0	0	0	0
79	1	0	69	613		1	0	0	0	0	0	0	0	0	0	1	0
81	1	0	30	289	0.32	0	1	0	0	0	0	0	0	0	0	0	0
99	1	0	57	358	0.47	0	0	0	0	0	1	0	0	1	0	0	0
6	1	0	62	262		0	0	0	0	0	0	0	0	0	0	0	0
67	1	0	92	342	0.23	0	1	0	0	0	0	1	0	0	0	0	0
99	1	0	34	359	0.12	1	1	0	0	0	0	0	0	0	0	0	0
64	1	0	79	292	0.03	1	1	0	0	0	0	0	0	0	0	0	0
99	1	0	28	268		0	0	0	0	0	0	0	0	0	0	0	0
85	1	0	42	358	2.14	0	0	0	0	0	0	0	0	0	0	0	0
67	1	0	72	629	0.38	0	1	1	0	0	0	0	0	0	0	0	0
57	1	0	84	240	2.16	1	0	0	0	0	0	0	0	0	0	0	0
4	1	0	96	323	0.26	0	1	0	0	0	0	0	0	0	0	0	0
4	1	0	76	252	0.35	0	1	0	0	0	0	0	0	0	0	0	0
99	1	0	16	343	0.66	0	1	1	0	0	0	0	0	0	0	0	0
2	1	0	84	342		0	0	0	0	0	0	0	0	0	0	0	0
87	1	0	41	284		0	1	0	0	0	0	0	0	0	0	0	0
83	1	0	31	274	3.75	3	1	0	0	0	0	1	0	0	0	1	0
79	1	0	13	523	3.81	0	1	0	0	0	0	0	0	1	0	1	0
67	1	0	40	367	0.98	0	1	0	0	0	0	0	0	0	0	0	0
81	1	0	12	390	1.61	0	1	0	0	0	0	0	0	0	0	0	0
81	1	0	14	288	5.57	0	1	0	0	0	0	0	0	0	1	0	0
6	1	0	46	323	0.31	0	1	0	0	0	0	0	0	0	0	0	0
66	1	0	44	294		1	1	0	0	0	0	0	0	0	1	0	0
96	1	0	74	348	5.43	0	1	0	0	0	0	0	0	0	0	1	0
72	1	0	16	330	0.66	1	1	0	0	0	0	0	0	0	0	0	0
67	1	0	55	347	0.8	1	1	0	0	0	0	0	1	0	0	0	0
85	1	0	60	282		0	1	0	0	0	0	0	0	0	0	0	0
66	1	0	21	474		0	0	0	0	0	0	0	0	0	0	0	0
79	1	0	70	645		1	0	0	0	1	0	0	0	0	0	0	0
2	1	0	31	269		0	0	0	0	0	0	0	0	0	0	0	0
79	1	0	89	546	2.89	0	1	0	0	0	0	1	0	0	1	0	0
66	1	0	40	341	2.06	3	1	0	0	0	0	0	0	0	0	0	0
71	1	0	84	275	0.16	1	0	0	0	0	0	0	0	0	0	0	0
6	1	0	48	272	0.78	1	0	0	0	0	0	0	0	0	0	0	0
64	1	0	94	217	2.1	1	1	0	0	0	0	0	0	0	0	1	0
2	1	0	81	356	2.47	1	0	0	0	0	0	0	0	0	0	0	0
80	1	0	26	259	0.31	0	1	0	1	0	1	0	0	0	0	0	0
67	1	0	43	336	0.74	0	1	0	0	0	0	0	1	0	0	0	0
85	1	0	95	292	2.42	0	0	0	0	0	0	0	0	0	0	0	0
67	1	0	12	373	0.24	0	1	0	0	0	1	0	0	0	0	0	0
80	1	0	14	307		0	0	0	0	0	0	0	0	0	0	0	0
80	1	0	12	387		0	1	0	0	0	0	0	0	0	0	0	0
64	1	0	19	351	0.88	0	1	0	0	0	1	0	0	0	0	0	0
64	1	0	87	371	0.64	1	1	0	0	0	0	0	0	0	0	0	0
2	1	0	17	368		0	0	0	0	0	0	0	0	0	0	0	0
2	1	0	40	470	3.08	2	1	0	0	0	0	0	0	1	0	0	0
83	1	0	82	232		1	1	0	0	0	0	0	0	0	0	0	0
85	1	0	14	290	5.11	1	1	0	0	0	0	0	0	0	1	0	0
80	1	0	90	240	0.28	1	0	1	0	0	1	0	0	0	0	0	0
96	1	0	69	353	3.02	1	1	1	0	0	0	0	0	0	1	0	0
6	1	0	45	249	0.28	0	1	0	0	0	0	0	0	0	0	0	0
2	1	0	49		5.27	1	1	0	0	0	0	0	0	0	0	0	0
4	1	0	80	293	0.25	0	1	0	0	0	0	0	0	0	0	0	0
2	1	0	86	268	1.86	1	1	0	0	0	0	0	0	0	0	0	0
85	1	0	11	382	4.99	0	1	0	0	0	0	0	0	0	1	0	0
78	1	0	73	272		0	1	0	0	0	0	0	0	0	0	0	0
72	1	0	15	314	0.86	1	1	0	0	0	0	0	0	0	0	0	0
67	1	0	10	318	3.86	0	1	0	0	0	0	0	0	0	0	0	0
99	1	0	25	380	0.42	0	1	0	0	0	0	0	0	0	0	0	0
80	1	0	86	445		0	1	0	0	0	0	0	0	0	0	0	0
6	1	0	57	288		0	1	0	0	0	0	0	0	0	0	0	0
83	1	0	15	223	5.04	1	1	0	0	0	0	0	0	0	0	1	0
96	1	0	32	289	2.65	0	1	0	0	0	0	1	0	0	1	0	0
4	1	0	60	344	0.18	0	1	0	0	0	0	0	0	0	0	0	0
87	1	0	11	274		0	1	0	0	0	0	0	0	0	0	0	0
96	1	0	15	297	3.46	0	0	0	0	0	0	0	0	1	0	0	0
89	1	0	53	311		0	0	0	0	0	0	0	0	0	0	0	0
76	1	0	30	301	2.9	1	1	0	0	0	0	0	0	0	0	0	0
85	1	0	37	304	2.7	1	1	0	0	0	1	0	0	0	1	0	0
96	1	0	38	417	3.97	0	1	0	0	0	0	0	0	1	1	0	0
66	1	0	13	288	0.78	1	0	0	0	0	0	0	0	0	0	0	0
78	1	0	22	297		0	1	0	0	0	0	0	0	0	0	0	0
64	1	0	68	259	0.31	0	1	1	0	1	0	0	0	0	0	0	0
66	1	0	33	274	0.23	0	1	0	0	0	0	0	0	0	0	0	0
4	1	0	75	314	0.26	0	0	0	0	0	0	0	0	0	0	0	0
80	1	0	71	278	0.41	0	0	0	0	0	0	0	0	0	0	0	0
57	1	0	62	281	3.27	1	0	0	0	0	0	0	0	0	0	0	0
78	1	0	23	272	0.36	1	1	0	0	0	0	0	0	0	0	0	0
89	1	0	87	355	0.41	1	1	0	0	0	1	0	0	0	0	0	1
66	1	0	47	270		0	1	0	0	0	0	0	0	0	0	0	0
2	1	0	90	289	4.33	1	1	0	0	0	0	1	0	0	0	0	0
87	1	0	47	300		0	1	0	0	0	0	0	0	0	0	0	0
71	1	0	98	262	0.29	0	0	0	0	0	0	0	0	0	0	0	0
83	1	0	28	251	3.4	0	0	0	0	0	0	0	0	0	0	0	0
64	1	0	67	244	0.51	0	1	0	0	0	0	0	0	0	0	0	0
89	1	0	91	310	0.49	1	1	0	1	0	0	0	0	0	0	0	0
76	1	0	58	242		0	0	0	0	0	0	0	0	0	0	0	0
67	1	0	26	407	0.56	0	1	0	0	0	0	0	0	0	0	0	0
85	1	0	29	331	1.63	1	0	1	0	0	0	0	1	0	0	0	0
4	1	0	95	270	0.18	0	0	0	0	0	0	0	0	0	0	0	0
6	1	0	31	274	0.34	1	1	0	0	0	0	0	0	0	0	0	0
87	1	0	76	336	0.4	0	0	0	0	0	0	0	0	0	0	0	0
67	1	0	89	575	0.35	0	0	0	0	0	0	0	0	0	0	0	0
6	1	0	22	294		0	1	0	0	0	0	0	0	0	0	0	0
89	1	0	71	326		0	1	0	0	0	0	0	0	0	0	0	0
4	1	0	71	269	1.84	0	0	0	0	0	0	0	0	0	0	0	0
89	1	0	34	398	0.81	1	1	0	0	0	0	0	0	0	0	0	0
72	1	0	94	305	0.48	1	0	0	0	0	0	0	0	0	0	0	0
71	1	0	54	261	0.43	1	0	0	0	0	0	0	0	0	0	0	0
4	1	0	59	245	0.38	0	0	0	0	0	0	0	0	0	0	0	0
2	1	0	70	471	2.74	1	1	0	0	0	1	0	0	0	1	0	0
66	1	0	61	262		0	1	0	0	0	0	0	0	0	0	0	0
64	1	0	44	262	0.34	0	1	0	0	0	0	0	0	0	0	0	0
80	1	0	77	348	0.25	0	1	0	0	0	0	0	0	0	0	0	0
78	1	0	19	289		0	1	0	0	0	0	0	0	0	0	0	0
81	1	0	84	247	0.39	1	1	0	0	0	0	0	0	0	0	0	0
72	1	0	11	275		0	1	0	0	0	0	0	0	0	0	0	0
67	1	0	96	537	0.14	0	1	0	0	0	0	0	0	0	0	0	0
76	1	0	14	260	4.2	1	1	0	0	0	0	0	0	0	0	0	0
87	1	0	29	338		0	1	0	0	0	0	0	0	0	0	0	0
71	1	0	99	340	0.23	1	1	0	0	0	0	0	0	0	0	0	0
66	1	0	84	296	0.27	0	1	0	0	0	0	0	0	0	0	0	0
2	1	0	57	401	2.28	1	1	0	0	0	0	0	0	0	1	0	0
87	1	0	32	286	0.49	0	0	0	0	0	0	0	0	0	0	0	0
83	1	0	74	346		3	1	0	0	0	0	0	1	0	0	0	0
71	1	0	83	340	0.27	1	0	0	0	0	0	0	0	0	0	0	0
89	1	0	21	567	0.52	2	1	0	0	0	0	0	0	0	0	0	0
81	1	0	31	306		0	1	0	0	0	0	0	0	0	0	0	0
64	1	0	97	223	0.4	0	1	0	0	0	0	0	0	1	0	0	0
87	1	0	10	248	1.27	0	1	0	0	0	0	0	0	0	0	0	0
2	1	0	36	323	0.48	1	1	0	0	0	0	0	0	0	0	0	0
85	1	0	50	357	4.49	0	1	0	0	0	0	0	0	0	0	0	0
6	1	0	75	318	0.15	1	1	0	0	0	0	0	0	0	0	0	0
64	1	0	95	246	1.87	0	0	0	0	0	0	0	0	0	0	0	0
80	1	0	28	262	0.24	0	0	0	0	0	0	0	0	0	0	0	0
85	1	0	80	301	2.89	0	1	0	0	1	0	0	0	0	1	0	0
80	1	0	50	238	2.85	0	0	0	0	0	0	0	0	0	0	0	0
83	1	0	45	239	2.07	1	1	0	1	0	0	0	0	0	0	1	0
78	1	0	67	242	0.18	0	1	0	0	0	0	0	0	0	0	0	0
76	1	0	68	236	0.68	0	0	1	0	0	0	0	0	0	0	0	0
76	1	0	39	252		0	0	0	0	0	0	0	0	0	0	0	0
79	1	0	90	441	4.43	1	0	0	0	0	0	0	0	0	0	0	0
76	1	0	93	273	3.42	1	1	0	0	0	1	0	0	0	1	0	0
87	1	0	72	247		0	1	0	0	0	0	0	0	0	0	0	0
57	1	0	56	220	1.57	1	1	0	0	0	0	0	0	1	0	0	0
71	1	0	44	307		1	1	0	0	0	0	0	0	0	0	0	0
89	1	0	85	281	0.44	1	1	1	0	0	0	0	0	0	0	0	0
71	1	0	33	288		1	1	0	0	0	0	0	0	0	0	0	0
89	1	0	75	363		0	1	0	0	0	0	0	0	0	0	0	0
87	1	0	50	295	1.6	0	1	1	0	0	0	0	0	0	0	0	0
85	1	0	87	327	7.92	0	1	0	0	0	0	0	0	0	1	0	0
78	1	0	65	238		0	0	0	0	0	0	0	0	0	0	0	0
89	1	0	62	395	0.41	1	0	0	0	0	0	0	0	0	0	0	0
80	1	0	98	479	0.21	0	1	0	0	0	0	0	0	0	0	0	0
78	1	0	70	311	0.81	0	1	0	0	0	0	0	1	0	0	0	0
76	1	0	82	288	3.2	1	1	0	0	0	0	0	0	0	1	0	0
78	1	0	10	542	0.37	1	1	0	0	0	0	0	0	0	0	0	0
87	1	0	90	250		0	1	0	0	0	0	0	0	0	0	0	0
83	1	0	66	318		2	1	0	0	0	0	0	0	0	0	1	0
72	1	0	85	287	0.81	1	1	0	0	0	0	0	0	0	0	0	0
81	1	0	36	266	0.21	0	1	0	1	0	0	0	0	0	0	0	0
76	1	0	79	233		0	1	0	0	0	0	0	0	0	0	0	0
78	1	0	18	263		1	1	0	0	0	0	0	0	0	0	0	0
71	1	0	63	298		0	1	0	0	0	0	0	0	0	0	0	0
89	1	0	73	295		0	1	0	0	0	0	0	0	0	0	0	0
66	1	0	87	274		1	1	0	0	0	0	0	0	0	0	0	0
2	1	0	96	320		0	1	0	0	0	0	0	0	0	0	0	0
96	1	0	95	255		0	1	0	0	0	0	0	0	0	0	0	0
4	1	0	54	308		0	0	0	0	0	0	0	0	0	0	0	0
71	1	0	75	260	0.55	1	1	0	0	0	0	0	0	0	0	0	0
87	1	0	81	336		0	1	0	0	0	0	0	0	0	0	0	0
81	1	0	75	258	0.28	0	0	0	0	0	0	0	0	0	0	0	0
57	1	0	93	273	2.39	1	1	0	0	0	0	0	0	0	1	0	0
71	1	0	20	239	0.19	0	0	0	0	0	0	0	0	0	0	0	0
87	1	0	17	216	0.45	1	1	0	0	0	0	0	0	0	0	0	0
76	1	0	12	318	7.3	0	1	0	0	0	0	0	0	0	1	0	0
87	1	0	39	391	0.38	1	0	0	0	0	0	0	0	0	0	0	0
57	1	0	15	250		1	1	0	0	0	0	0	0	1	0	0	0
99	1	0	95	310	0.15	1	1	0	0	0	0	0	0	0	0	0	0
83	1	0	99	248		1	0	0	0	0	0	0	0	0	0	0	0
83	1	0	91	642		2	1	0	0	0	0	0	0	0	0	0	0
78	1	0	94	281		0	1	0	0	0	0	0	0	0	0	0	0
71	1	0	42	301	0.37	1	1	0	0	0	0	0	0	0	0	0	0
83	1	0	83	312		1	0	0	0	0	0	0	0	0	0	0	0
76	1	0	50	255	0.61	0	1	0	0	0	1	0	0	0	0	0	0
81	1	0	44	294	2.07	1	1	0	0	1	0	0	0	0	1	0	0
87	1	0	82	321		0	1	0	0	0	0	0	0	0	0	0	0
99	1	0	17	301	0.25	0	1	0	0	0	0	0	0	0	0	0	0
79	1	0	45	486	2.52	0	1	0	0	0	0	0	0	0	1	0	0
66	1	0	80	253	1.05	1	0	0	0	0	0	0	0	0	0	0	0
57	1	0	14	304		2	1	0	1	0	0	0	0	0	0	0	0
96	1	0	47	261	3.02	0	0	0	0	0	0	0	0	0	0	0	0
71	1	0	51	265	0.33	1	0	0	0	0	0	0	0	0	0	0	0
81	1	0	46	285	0.53	0	1	0	0	0	0	0	0	0	0	0	0
79	1	0	57		4.74	0	1	1	0	0	0	0	0	0	1	0	0
6	1	0	37	298		0	1	0	0	0	0	0	0	0	0	0	0
81	1	0	48	281	0.54	1	0	0	0	0	0	0	0	0	0	0	0
6	1	0	89	251	0.45	0	1	0	0	0	0	0	0	0	0	0	0
6	1	0	51	213	0.32	0	0	0	0	0	0	0	0	0	0	0	0
89	1	0	46	329	0.32	0	1	0	0	1	0	0	0	0	0	0	0
78	1	0	12	234	0.5	1	0	0	0	0	0	0	0	0	0	0	0
2	1	0	13	272		0	1	0	0	0	0	0	0	0	0	0	0
87	1	0	24	251	0.9	0	1	0	0	0	0	1	0	0	0	0	0
96	1	0	75	369	1.45	0	0	0	0	0	0	0	0	1	0	0	0
87	1	0	71	233		0	1	0	0	0	0	0	0	0	0	0	0
64	1	0	12	341	0.29	0	0	1	0	0	1	0	0	0	0	0	0
4	1	0	42	278	0.27	0	1	0	0	0	0	0	0	0	0	0	0
71	1	0	66	332	0.27	1	1	0	0	0	0	0	0	0	0	0	0
6	1	0	65	257		0	1	0	0	0	0	0	0	0	0	0	0
96	1	0	59	220	3.79	1	1	0	0	0	0	0	0	0	1	0	0
89	1	0	14	325		0	0	0	0	0	0	0	0	0	0	0	0
78	1	0	16	265		0	1	0	0	0	0	0	0	0	0	0	0
87	1	0	42	256		0	1	0	0	0	0	0	0	0	0	0	0
2	1	0	59	447	6.58	0	1	0	0	0	0	0	0	0	0	0	0
64	1	0	52		0.55	0	1	0	0	0	0	0	0	0	0	0	0
66	1	0	18	244	0.48	1	0	0	0	0	0	0	0	0	0	0	0
6	1	0	54	277		0	1	0	0	0	0	0	0	0	0	0	0
2	1	0	95	290		0	0	0	0	0	0	0	0	0	0	0	0
96	1	0	43	281	3.81	0	0	0	0	0	0	0	0	0	0	0	0
64	1	0	36	296		0	1	0	0	0	0	0	0	0	0	0	0
64	1	0	24	264		0	0	0	0	0	0	0	0	0	0	0	0
72	1	0	66	274	0.48	0	0	0	0	0	0	0	0	0	0	1	0
99	1	0	14	255		0	1	0	0	0	0	0	0	0	0	0	0
81	1	0	71	273	0.47	0	1	0	0	0	0	0	0	0	0	0	0
6	1	0	21	267	0.25	0	0	0	0	0	0	0	0	0	0	0	0
71	1	0	14	302	0.27	0	1	0	0	0	0	0	0	0	0	0	0
66	1	0	12	315	0.59	1	1	0	0	0	0	0	0	0	0	0	0
64	1	0	81	536	1.29	0	1	0	0	0	0	0	0	0	0	0	0
76	1	0	96	280	2.21	0	1	0	0	1	0	0	0	0	1	0	0
76	1	0	77	283	3.26	0	1	0	0	1	0	0	0	0	1	0	0
99	1	0	24	366	0.36	0	0	0	0	0	0	0	0	0	0	0	0
83	1	0	92	415	0.31	2	1	0	0	0	0	0	0	0	0	0	0
4	1	0	21	261		0	1	0	0	0	0	0	0	0	0	0	0
79	1	0	39	660	3.38	0	0	0	0	0	0	0	0	0	0	1	0
81	1	0	62	356		0	0	0	0	0	0	0	0	0	0	0	0
79	1	0	26	337	4.59	0	1	0	0	0	0	1	0	0	0	0	0
66	1	0	43	415	0.82	1	0	0	0	0	0	0	0	0	0	0	0
83	1	0	95	276		1	0	0	0	0	0	0	0	0	0	0	0
72	1	0	62	235	0.49	1	0	0	0	0	0	0	0	0	0	0	0
78	1	0	58	239	0.72	1	1	0	0	0	0	0	0	0	0	0	0
71	1	0	60	252	0.32	1	1	0	0	0	0	0	0	0	0	0	0
89	1	0	77	325		0	1	0	0	0	0	0	0	0	0	0	0
80	1	0	65	300	0.27	0	1	0	0	0	0	0	0	0	0	0	0
4	1	0	31	281		0	0	0	0	0	0	0	0	0	0	0	0
66	1	0	48	274	0.31	0	0	0	0	0	0	0	0	0	0	0	0
72	1	0	52	250		1	0	0	0	0	0	0	0	0	0	0	0
85	1	0	35	275	2.98	1	0	0	0	0	0	0	0	0	0	0	0
67	1	0	30	323	0.32	0	0	0	0	0	0	0	0	0	0	0	0
64	1	0	20	228	0.54	0	1	0	0	0	0	0	0	0	0	0	0
78	1	0	42	341		0	0	0	0	0	0	0	0	0	0	0	0
81	1	0	66	306	0.21	0	1	0	0	0	0	0	0	0	0	0	0
89	1	0	13	362		0	1	0	0	0	0	0	0	0	0	0	0
4	1	0	19	278	0.14	0	1	0	1	0	0	0	0	0	0	0	0
78	1	0	14	235	0.01	0	0	0	0	0	0	0	0	0	0	0	0
71	1	0	88	421	0.54	1	1	0	0	0	0	1	0	0	0	0	1
99	1	0	96	635	0.42	0	1	0	0	0	0	0	0	0	0	0	0
6	1	0	42	320	0.2	0	1	0	0	0	0	0	1	0	0	0	0
85	1	0	70	411	3.53	0	1	0	0	0	0	0	0	1	0	1	0
67	1	0	88	434	0.42	0	1	0	0	0	0	1	0	0	0	0	0
76	1	0	72	282	7.78	0	1	0	0	0	0	1	0	0	0	1	0
81	1	0	53	254	0.19	1	0	0	0	0	0	0	0	0	0	0	0
99	1	0	18	292	0.25	1	1	0	0	0	0	0	0	0	0	0	0
76	1	0	47	251	3.41	0	1	0	0	0	0	0	0	0	0	1	0
71	1	0	48	288		1	0	0	0	0	0	0	0	0	0	0	0
87	1	0	94	260		0	1	0	0	0	0	0	0	0	0	0	0
2	1	0	94	350		0	1	0	0	0	0	0	0	0	0	0	0
6	1	0	27	315	0.63	1	1	0	0	0	0	0	0	0	0	0	0
85	1	0	32	296	4.16	0	1	0	0	0	0	0	0	0	1	0	0
67	1	0	56	314	0.39	0	1	0	1	0	0	0	0	0	0	0	0
80	1	0	72	459		0	1	0	0	0	0	0	0	0	0	0	0
99	1	0	43	288	0.45	1	1	0	0	0	0	0	1	0	0	0	0
78	1	0	37	254	0.25	1	1	1	0	0	0	0	0	0	0	0	0
79	1	0	74	448	3.51	0	0	0	0	0	0	0	0	0	0	1	0
72	1	0	36	403	0.49	1	0	0	0	0	0	1	0	0	0	0	1
89	1	0	35	385	0.25	0	1	0	0	0	0	0	0	0	0	0	0
80	1	0	36	298		0	1	0	0	0	0	0	0	0	0	0	0
87	1	0	66	260		0	0	0	0	0	0	0	0	0	0	0	0
57	1	0	39	302	2.67	1	1	1	0	0	0	1	0	0	0	1	0
78	1	0	32	285	0.35	0	0	0	0	0	0	0	0	0	0	0	0
2	1	0	76	293	5.81	0	0	0	0	0	0	0	0	0	0	0	0
81	1	0	63	253		0	0	0	0	0	0	0	0	0	0	0	0
79	1	0	59		2.84	1	1	0	0	0	0	1	0	0	0	1	0
83	1	0	42	246	0.26	0	1	0	0	0	0	0	0	0	0	0	0
76	1	0	23	258	2.5	0	1	1	0	0	0	0	0	0	0	1	0
2	1	0	54	328	0.52	0	0	0	0	0	0	0	0	0	0	0	0
96	1	0	16	243	3.15	0	1	0	0	0	1	0	0	0	0	1	0
99	1	0	78	455	2.21	0	1	0	0	0	0	0	0	0	0	0	0
64	1	0	80	189	0.38	0	1	0	0	0	0	0	0	0	0	0	0
81	1	0	27	398	0.78	1	1	0	0	0	0	0	0	0	0	0	0
81	1	0	23	224	0.28	0	0	0	0	0	0	0	0	0	0	0	0
4	1	0	85	242	0.22	0	0	0	0	0	0	0	0	0	0	0	0
6	1	0	26	280		0	0	0	0	0	0	0	0	0	0	0	0
85	1	0	90	271	3.15	1	1	0	1	0	1	0	0	0	1	0	0
71	1	0	39	451		1	1	0	0	0	0	0	0	0	0	0	0
78	1	0	92	259		0	0	0	0	0	0	0	0	0	0	0	0
72	1	0	72	239	0.73	1	1	0	0	1	0	0	0	0	0	1	0
78	1	0	15	258	0.2	1	1	0	0	0	0	0	0	0	0	0	0
83	1	0	89	378	1.09	3	1	0	0	0	0	0	0	1	0	1	0
4	1	0	50	263		0	1	0	0	0	0	0	0	0	0	0	0
79	1	0	67	366		1	0	0	0	0	0	1	0	0	0	0	0
87	1	0	27	596	0.69	1	1	0	0	0	0	0	0	0	0	0	0
83	1	0	75	299	3.19	1	1	0	0	0	0	0	0	0	0	0	0
96	1	0	70	417	4.05	0	1	1	0	0	0	0	0	0	0	0	0
4	1	0	99	291		0	1	0	0	0	0	0	0	0	0	0	0
76	1	0	49	238	1.32	0	1	0	0	0	0	0	0	0	0	0	0
87	1	0	79	311		0	0	0	0	0	0	0	0	0	0	0	0
96	1	0	64	251		0	0	0	0	0	0	0	0	0	0	0	0
71	1	0	89	314	0.37	1	1	0	0	0	0	0	1	0	0	0	0
83	1	0	33	229	4.28	3	0	0	0	0	0	1	1	0	0	0	1
83	1	0	32	267	3.23	5	1	0	1	0	0	0	0	0	0	0	1
72	1	0	56	267	0.34	1	0	0	0	0	0	0	0	0	0	0	0
6	1	0	34	385		0	0	0	0	0	0	0	0	0	0	0	0
64	1	0	39	265		0	1	0	0	0	0	0	0	0	0	0	0
83	1	0	14	277	5.01	0	1	0	0	0	0	0	0	0	1	0	0
96	1	0	92	356	4	0	1	1	0	0	0	0	0	0	1	0	0
6	1	0	72	316		0	1	0	0	0	0	0	0	0	0	0	0
64	1	0	89	285	0.29	0	1	0	0	0	0	0	0	0	0	0	0
67	1	0	62	336	0.98	1	1	0	0	0	0	0	0	0	0	0	0
96	1	0	67	376	3.95	1	1	0	0	0	0	0	0	0	1	0	0
72	1	0	95	255	0.46	1	1	0	0	0	1	0	0	0	0	1	0
72	1	0	53	259	0.26	1	1	0	0	0	0	0	0	0	0	0	0
66	1	0	37	262	0.72	1	0	0	1	0	0	0	0	0	0	0	0
71	1	0	57	288	0.24	1	1	0	0	0	0	0	1	0	0	0	0
57	1	0	79	266	1.31	3	0	0	0	0	0	0	0	0	1	0	0
80	1	0	83	293	0.7	1	1	0	0	0	0	0	0	0	0	0	0
99	1	0	33	249	0.4	0	1	0	0	0	0	0	0	0	0	0	0
89	1	0	80	379	0.5	1	1	0	0	0	0	0	0	0	0	0	0
85	1	0	73	309	7.21	1	1	0	0	0	0	0	0	0	0	1	0
99	1	0	72	251	0.7	1	0	0	0	0	1	0	0	0	0	0	0
2	1	0	12	402		0	1	0	0	0	0	0	0	0	0	0	0
67	1	0	46	280	0.31	0	0	0	0	0	0	0	0	0	0	0	0
96	1	0	28	250	5.6	0	1	0	0	0	0	0	0	0	1	0	0
80	1	0	45	336		0	1	0	0	0	0	0	0	0	0	0	0
57	1	0	18	229	2.04	2	0	0	0	0	0	0	0	0	0	0	0
64	1	0	85	368	0.36	0	1	0	0	0	0	0	0	0	0	0	0
83	1	0	25	289	3.99	3	0	0	0	0	0	1	0	0	0	0	0
66	1	0	59	275	1.34	1	1	0	0	0	0	0	0	0	0	0	0
83	1	0	72	286	3.62	1	1	0	0	0	0	0	0	1	0	1	0
81	1	0	92	325	0.43	0	0	0	0	0	0	0	0	0	0	0	0
80	1	0	15	394		0	1	0	0	0	0	0	0	0	0	0	0
83	1	0	58	303	0.21	2	0	0	0	0	0	0	1	0	0	0	1
83	1	0	71	293	0.42	1	0	0	0	0	0	0	0	0	0	0	0
4	1	0	62	263	0.15	0	1	0	0	0	0	0	0	0	0	0	0
99	1	0	36	295	0.48	0	1	0	0	0	0	0	0	0	0	0	0
80	1	0	55	332	0.32	0	1	0	0	0	0	0	0	0	0	0	0
76	1	0	80	342		1	1	0	0	0	0	0	0	0	0	0	0
87	1	0	52	236		0	1	0	0	0	0	0	0	0	0	0	0
76	1	0	95	316	0.32	0	1	0	0	0	0	0	0	0	1	0	0
80	1	0	62	261	0.24	0	0	0	0	0	0	0	0	0	1	0	0
96	1	0	11	353	3.55	0	0	0	0	0	0	0	0	0	0	0	0
6	1	0	18	330		0	0	0	0	0	0	0	0	0	0	0	0
81	1	0	54	252	0.19	0	1	0	0	0	0	0	0	0	0	0	0
80	1	0	29	270		0	1	0	0	0	0	0	0	0	0	0	0
80	1	0	33	282		0	0	0	0	0	0	0	0	0	0	0	0
79	1	0	96	749	2.44	0	1	0	0	1	0	0	0	0	0	0	0
64	1	0	92	288		0	1	0	0	0	0	0	0	0	0	0	0
85	1	0	36	268		0	0	0	0	0	0	0	0	0	0	0	0
76	1	0	31	222	1.6	0	1	0	0	0	0	0	0	0	0	0	0
83	1	0	96	390		1	1	0	0	0	0	0	0	0	0	0	0
85	1	0	19	402	4.44	0	1	0	0	0	0	0	0	0	0	1	0
79	1	0	92	650	6.29	0	1	0	0	0	0	0	0	0	0	1	0
78	1	0	88	286		1	1	0	0	0	0	0	0	0	0	0	0
81	1	0	24	323	3.93	0	1	0	0	0	0	0	0	0	1	0	0
78	1	0	11	230		0	1	0	0	0	0	0	0	0	0	0	0
79	1	0	12	507	4.49	0	1	0	0	1	0	0	0	0	0	1	0
64	1	0	88	276	2.46	1	1	0	0	1	0	0	0	0	0	0	0
85	1	0	51	324	3.45	1	1	0	0	0	0	0	0	0	0	1	0
99	1	0	37	254		0	1	0	0	0	0	0	0	0	0	0	0
71	1	0	90	278	0.27	0	1	0	0	0	0	0	0	0	0	0	0
87	1	0	78	270		0	0	0	0	0	0	0	0	0	0	0	0
76	1	0	48	256	4.3	1	1	0	0	0	0	0	0	0	1	0	0
80	1	0	73	306		0	1	0	0	0	0	0	0	0	0	0	0
72	1	0	79	289	0.93	1	1	0	0	0	0	0	0	0	0	0	0
80	1	0	63	314		0	0	0	0	0	0	0	0	0	0	0	0
81	1	0	35	263		0	1	0	0	0	0	0	0	0	0	0	0
66	1	0	99	249		1	1	0	0	0	0	0	0	0	0	0	0
66	1	0	82	245		0	0	0	0	0	0	0	0	0	0	0	0
72	1	0	22	283		2	0	0	0	0	0	0	0	0	0	0	0
87	1	0	84	276		0	1	0	0	0	0	0	0	0	0	0	0
57	1	0	98	325	0.63	1	1	0	0	0	0	0	0	0	0	0	0
99	1	0	27	322		0	0	0	0	0	0	0	0	0	0	0	0
79	1	0	27	527	4.76	1	1	0	0	0	1	0	0	0	0	1	0
80	1	0	10	501	0.67	0	1	0	0	0	0	0	0	0	0	0	0
64	1	0	56	303	0.83	0	0	0	0	0	0	0	0	0	0	0	0
66	1	0	55	282	0.61	0	1	0	0	0	0	0	0	0	0	0	0
85	1	0	71	302	4.99	0	1	0	0	0	0	0	0	0	1	0	0
79	1	0	37	469	3.64	0	0	0	0	0	0	0	0	0	0	1	0
96	1	0	84	329	3.03	0	1	0	0	0	0	0	0	0	1	0	0
80	1	0	17	317		0	1	0	0	0	0	0	0	0	0	0	0
96	1	0	49	398	2.85	1	0	0	0	0	0	0	0	0	0	0	0
99	1	0	64	289	0.41	1	1	0	0	1	0	0	0	0	0	0	0
72	1	0	31	289	0.67	1	0	0	0	0	0	0	0	0	0	0	0
66	1	0	11	279	3.22	0	1	0	0	0	0	0	0	0	0	0	0
72	1	0	33	297		1	1	0	0	0	0	0	0	0	0	0	0
99	1	0	11	585	2.89	0	0	0	0	0	1	0	0	0	0	0	0
85	1	0	74	316	3.56	1	1	1	0	0	0	0	0	0	1	0	0
67	1	0	33	299	0.48	0	1	0	0	0	1	0	0	0	0	0	0
4	1	0	53	305	0.3	0	0	0	0	0	0	0	1	0	0	0	0
89	1	0	92	398	1.01	1	0	0	0	0	0	0	0	0	0	0	0
79	1	0	79	548	0.58	0	0	0	0	0	1	0	0	0	0	0	0
81	1	0	85	261	0.46	0	0	0	0	0	0	0	0	1	0	0	0
66	1	0	32	360	0.65	1	0	0	0	0	0	0	0	0	0	0	0
64	1	0	48	219	0.25	0	1	0	0	0	0	0	0	0	0	0	0
79	1	0	72	572	7.01	0	1	0	0	0	0	0	0	0	0	1	0
96	1	0	39	218	3.67	0	1	0	0	0	0	0	0	0	1	0	0
6	1	0	77	281		0	1	0	0	0	0	0	0	0	0	0	0
67	1	0	79	263	0.95	1	1	0	1	0	0	0	0	0	0	0	0
6	1	0	23	352		0	0	0	0	0	0	0	0	0	0	0	0
66	1	0	16	356	0.61	1	1	0	0	0	0	0	0	0	0	0	0
64	1	0	27	337	0.37	0	1	0	0	0	0	0	0	0	0	0	0
79	1	0	48	621	3.08	0	0	0	0	0	0	0	0	0	0	0	0
67	1	0	11	300	0.31	0	1	0	0	0	0	0	0	0	0	0	0
79	1	0	35	527	4.38	0	1	0	0	0	0	0	1	0	0	1	0
6	1	0	99	257	0.59	0	1	0	0	0	0	0	0	0	0	0	0
66	1	0	70	293	7.97	0	1	0	0	0	0	0	0	0	0	0	0
76	1	0	19	319	4.8	1	1	0	0	0	0	0	0	0	0	0	0
89	1	0	10	451	1.94	0	1	0	0	0	0	0	0	0	0	0	0
57	1	0	41	224	0.76	1	1	0	0	0	0	0	0	0	0	0	0
76	1	0	98	287		0	0	0	0	0	0	0	0	0	0	0	0
4	1	0	69	186	0.35	0	1	0	0	0	0	0	0	0	0	0	0
80	1	0	85	424	0.26	0	1	0	0	0	1	0	0	0	0	0	0
87	1	0	46	234		0	0	0	0	0	0	0	0	0	0	0	0
76	1	0	37	345	3.95	1	0	0	0	0	0	0	0	0	0	0	0
66	1	0	29	302	0.55	1	1	0	0	0	0	0	0	0	0	0	0
83	1	0	21	304		4	0	0	0	0	0	1	0	1	0	0	0
2	1	0	15	665		2	1	0	1	0	0	0	0	0	0	0	0
66	1	0	72	233	1.32	1	1	0	0	0	0	0	0	0	0	0	0
89	1	0	16	235		0	1	0	0	0	0	0	0	0	0	0	0
99	1	0	97	421	0.61	0	1	0	0	0	0	0	0	0	0	0	0
6	1	0	70	371	1.39	0	0	1	0	0	0	1	0	0	0	0	0
99	1	0	39	324	0.34	0	0	0	0	0	0	0	0	0	0	0	0
96	1	0	21	234	3.72	0	1	0	0	0	0	0	0	0	1	0	0
72	1	0	35	259	0.55	1	1	0	0	0	0	0	0	0	0	0	0
78	1	0	76	259	0.35	1	1	0	0	0	0	0	0	0	0	0	0
71	1	0	17	252	0.24	1	1	0	0	0	0	0	0	0	0	0	0
85	1	0	38	478	3.5	0	0	0	1	0	0	0	0	0	0	0	0
78	1	0	64	228	0.28	1	1	0	0	0	0	0	0	0	0	0	0
71	1	0	27	364	16.94	1	1	0	0	0	0	0	0	0	0	0	0
66	1	0	53	337	0.46	1	1	0	0	0	0	0	0	0	0	0	0
78	1	0	55	279	0.33	1	1	0	0	0	0	0	0	0	0	0	0
78	1	0	54	237	0.22	0	1	0	0	0	0	0	0	0	0	0	0
99	1	0	20	313	0.29	0	0	0	0	0	0	0	0	0	0	0	0
78	1	0	49	301	0.5	1	1	0	0	0	0	0	0	0	0	0	0
96	1	0	88	244	0.39	0	1	0	0	0	0	0	0	0	0	0	0
67	1	0	69	451	0.79	1	1	0	0	1	0	0	0	0	0	0	0
71	1	0	23	249	0.22	0	0	0	0	0	0	0	0	0	0	0	0
4	1	0	63	313		0	0	0	0	0	0	0	0	0	0	0	0
64	1	0	38	280		0	1	0	0	0	0	0	0	0	0	0	0
57	1	0	36	251		2	0	0	0	0	0	0	0	0	0	0	0
72	1	0	73	277	0.29	1	1	0	0	0	0	0	0	0	0	0	0
64	1	0	31	273		0	0	0	0	0	0	0	0	0	0	0	0
99	1	0	75	412	0.38	0	1	0	0	0	0	0	0	0	0	0	0
6	1	0	49	300		0	0	0	0	0	0	0	0	0	0	0	0
78	1	0	41	283		0	1	0	0	0	0	0	0	0	0	0	0
99	1	0	70	378	5.27	0	1	0	0	0	0	0	0	0	0	0	0
76	1	0	74	281	4.07	0	1	1	0	0	0	0	0	0	1	0	0
67	1	0	99	296	0.45	0	1	0	0	0	0	0	0	0	0	0	0
71	1	0	34	333	0.2	1	1	0	0	0	0	0	0	0	0	0	0
79	1	0	93		7.75	0	1	0	0	0	0	0	0	0	0	1	0
67	1	0	35	141	0.24	0	0	0	0	1	0	0	0	0	0	0	0
99	1	0	52	274	0.32	0	1	0	0	0	0	0	0	0	0	0	0
85	1	0	99	298	1.97	1	1	1	0	0	0	0	0	0	1	0	0
85	1	0	82	294	0.49	0	1	0	0	0	0	0	0	0	0	0	0
87	1	0	58	268		0	1	0	0	0	0	0	0	0	0	0	0
79	1	0	60	592	3.38	0	0	0	0	0	0	0	0	0	0	0	0
96	1	0	29	314	3.69	0	1	0	0	0	0	0	0	0	1	0	0
99	1	0	85	290	0.42	1	1	0	0	0	0	0	0	0	0	0	0
79	1	0	80		6.31	1	1	0	0	0	0	0	0	0	0	1	0
81	1	0	56	312	0.32	0	1	0	0	0	0	0	0	0	0	0	0
66	1	0	69	299	0.48	1	1	0	0	0	0	0	0	0	0	0	0
96	1	0	87	373	2.13	0	0	0	0	0	0	0	0	0	0	0	0
96	1	0	90	253		0	1	0	0	0	0	0	0	0	0	0	0
81	1	0	86	304	0.29	1	1	0	0	0	0	0	0	0	0	0	0
72	1	0	83	282	0.34	1	1	0	0	0	0	0	0	0	0	0	0
66	1	0	75	240	0.27	1	1	0	0	0	0	0	0	0	0	0	0
80	1	0	41	234	0.34	0	0	0	0	0	0	1	0	0	0	0	0
99	1	0	26	459	0.36	1	0	0	0	0	0	0	0	0	0	0	0
72	1	0	92	290	0.84	2	0	0	0	0	1	0	0	0	0	0	0
87	1	0	97	282		0	1	0	0	0	0	0	0	0	0	0	0
4	1	0	36	259		0	1	0	0	0	0	0	0	0	0	0	0
67	1	0	58	341	0.25	0	1	0	0	0	1	0	0	0	0	0	0
78	1	0	91	319		1	0	0	0	0	0	0	0	0	0	0	0
87	1	0	28	258	0.57	0	1	0	1	0	0	0	0	0	0	0	0
4	1	0	70	254	1.63	0	1	0	0	0	0	0	0	0	0	0	0
80	1	0	67	330	0.31	0	1	0	1	0	0	0	1	0	0	0	0
83	1	0	36	304	6.42	2	1	0	0	0	1	0	0	0	0	0	1
83	1	0	79	258		1	1	0	0	0	0	0	0	0	0	0	0
57	1	0	73	338	2.2	3	1	1	0	0	0	0	0	0	1	0	0
6	1	0	95	256		0	1	0	0	0	0	0	0	0	0	0	0
71	1	0	91	365	0.19	1	0	0	0	0	0	1	0	0	0	0	0
78	1	0	26	376	0.28	0	0	0	0	0	0	0	0	0	0	0	0
76	1	0	36	415	0.76	0	1	0	0	0	0	0	0	0	0	0	0
6	1	0	80	246	0.3	0	1	0	0	0	0	0	0	0	0	0	0
85	1	0	89	263	2.45	2	0	0	0	1	0	0	0	0	0	0	0
57	1	0	80	363	0.6	2	1	1	0	0	0	0	0	1	0	0	0
96	1	0	76	276	1.03	1	1	1	0	0	0	0	0	0	0	0	0
72	1	0	69	341	0.42	1	1	1	0	0	0	0	0	0	0	0	0
6	1	0	11	295		0	0	0	0	0	0	0	0	0	0	0	0
66	1	0	66	308		0	1	0	0	0	0	0	0	0	0	0	0
66	1	0	65	338	0.7	1	1	0	0	0	1	0	0	0	0	0	0
78	1	0	29	348		0	1	0	0	0	0	0	0	0	0	0	0
71	1	0	86	402	0.18	0	1	0	0	0	0	0	0	0	0	0	0
6	1	0	67	324		2	1	0	0	0	0	0	0	0	0	0	0
80	1	0	51	532		0	1	0	0	0	0	0	0	0	0	0	0
57	1	0	67	271		2	0	0	0	0	0	0	1	0	0	0	0
96	1	0	78	364	2.19	0	1	1	0	0	0	0	0	0	1	0	0
67	1	0	60	308	0.44	0	0	0	1	0	0	0	0	0	0	0	0
76	1	0	10	327	2.94	0	1	1	0	0	0	0	0	0	1	0	0
81	1	0	50	280	1.25	0	1	0	0	0	0	0	0	0	0	0	0
71	1	0	16	350		0	1	0	0	0	0	0	0	0	0	0	0
67	1	0	61	369		0	1	0	0	0	0	0	0	0	0	0	0
2	1	0	61	312	2	1	0	0	0	0	0	0	0	0	0	1	0
83	1	0	90	327	1.28	2	1	0	0	0	0	0	0	1	0	0	0
72	1	0	98	283	0.96	1	0	0	0	0	0	0	0	0	0	0	0
78	1	0	83	296	0.44	1	1	0	0	0	0	0	0	0	0	0	0
6	1	0	86	345	0.39	1	0	0	0	0	0	0	0	0	0	0	0
72	1	0	17	312	0.82	1	1	0	0	0	0	0	0	0	0	0	0
81	1	0	28	316		0	1	0	0	0	0	0	0	0	0	0	0
85	1	0	45	302	4.32	0	1	0	1	0	0	0	0	0	1	0	0
67	1	0	50	327	0.62	1	1	0	0	0	1	0	0	0	0	0	0
4	1	0	24	291	0.39	0	0	0	0	0	0	0	0	0	0	0	0
96	1	0	79	341	1.65	0	0	0	0	0	0	1	0	0	0	0	0
72	1	0	44	336	0.44	1	1	0	1	0	0	0	0	0	0	0	0
57	1	0	54	377	5.45	2	0	0	0	1	0	0	0	1	0	0	0
64	1	0	28	234		0	1	0	0	0	0	0	0	0	0	0	0
87	1	0	22	263		0	1	0	0	0	0	0	0	0	0	0	0
4	1	0	89	287		0	0	0	0	0	0	0	0	0	0	0	0
78	1	0	17	243		1	0	0	0	0	0	0	0	0	0	1	0
71	1	0	64	356	0.2	1	1	0	0	0	0	0	0	0	0	0	0
72	1	0	59	264	0.55	1	1	0	1	0	0	0	0	0	0	0	0
76	1	0	57	220	6.89	1	0	0	0	0	0	0	0	0	0	0	0
72	1	0	50	275	0.54	1	1	0	0	0	0	0	0	0	0	0	0
72	1	0	68	242	0.55	1	0	0	0	0	0	0	0	0	0	0	0
67	1	0	47	358	0.58	0	0	0	0	0	0	0	0	0	0	0	0
72	1	0	84	252		1	1	0	0	0	0	0	0	0	0	0	0
81	1	0	45	232	0.19	0	0	0	0	0	0	0	0	0	0	0	0
96	1	0	20	264	0.29	0	1	0	0	0	0	0	0	0	0	0	0
78	1	0	51	267	0.35	0	1	0	0	0	0	0	0	0	0	1	0
96	1	0	54	211	1.99	2	1	0	0	0	1	0	0	0	0	0	0
66	1	0	34	302	1.04	1	1	0	0	0	0	0	0	0	0	0	0
6	1	0	32	315		0	0	0	0	0	0	0	0	0	0	0	0
81	1	0	42	243	2.7	0	1	0	0	0	0	0	0	0	0	0	0
67	1	0	42	447	0.35	0	1	0	0	1	0	1	0	0	0	0	0
96	1	0	12	497	1.87	0	1	0	1	0	1	0	0	0	1	0	0
71	1	0	62	278	0.19	1	1	0	0	0	0	0	0	0	0	0	0
2	1	0	52	531	2.58	1	1	1	0	0	0	0	0	0	1	0	0
89	1	0	31	382	0.35	1	1	0	0	0	0	0	0	0	0	0	0
99	1	0	55	372	0.35	0	1	0	0	0	0	0	0	0	0	0	0
76	1	0	42	340	0.38	0	1	0	0	0	0	0	0	0	0	0	0
78	1	0	75	291	0.34	1	1	0	0	0	0	0	0	0	0	0	0
87	1	0	57	306		0	1	0	0	0	0	0	0	0	0	0	0
71	1	0	77	322	0.31	0	1	0	0	0	0	0	0	0	0	1	0
87	1	0	48	232		0	0	0	0	0	0	0	0	0	0	0	0
78	1	0	27	256		0	0	0	0	0	0	0	0	0	0	0	0
99	1	0	48	281		0	1	0	0	0	0	0	0	0	0	0	0
87	1	0	30	263		0	1	0	0	0	0	0	0	0	0	0	0
71	1	0	56	285		0	1	0	0	0	0	0	0	0	0	0	0
66	1	0	73	267	0.6	0	0	0	0	0	0	0	0	0	0	0	0
67	1	0	84	321		0	1	0	0	0	0	0	0	0	0	0	0
87	1	0	36	246		0	0	0	0	0	0	0	0	0	0	0	0
6	1	0	19	324		0	0	0	0	0	0	0	0	0	0	0	0
57	1	0	35	236	1.67	1	1	0	0	0	0	0	0	0	1	1	0
2	1	0	77	365		0	0	0	0	0	0	0	0	0	0	0	0
76	1	0	53	280		0	1	0	0	0	0	0	0	0	0	0	0
6	1	0	58	330	3.84	2	0	0	0	0	0	0	0	0	0	0	0
57	1	0	24	252		3	0	0	0	0	0	0	0	0	0	1	0
81	1	0	47	262		0	0	0	0	0	0	0	0	0	0	0	0
80	1	0	37		0.26	0	1	0	0	0	0	0	0	0	0	0	0
89	1	0	96	281		0	0	0	0	0	0	0	0	0	0	0	0
81	1	0	51	248	0.2	0	1	0	0	0	0	0	0	0	0	0	0
6	1	0	29	270		0	1	0	0	0	0	0	0	0	0	0	0
72	1	0	30	260	0.51	1	1	0	0	0	0	0	0	0	0	0	0
76	1	0	11	255	6.87	0	1	0	0	0	0	0	0	0	1	0	0
4	1	0	82	356	0.4	1	1	0	0	0	0	0	0	0	0	0	0
96	1	0	94	293	0.47	0	0	0	0	0	0	0	0	0	0	0	0
2	1	0	27	351		0	1	0	0	0	0	0	0	0	0	0	0
72	1	0	32	297	9.94	1	0	0	0	0	0	0	0	0	0	0	0
79	1	0	63	604	5.74	1	1	0	0	0	0	0	0	0	1	0	0
83	1	0	39	261	10.16	2	0	0	0	0	1	0	0	0	0	0	1
64	1	0	37	233	0.68	0	1	0	0	1	0	1	0	0	0	1	0
4	1	0	94	288		0	0	0	0	0	0	0	0	0	0	0	0
89	1	0	78	317	0.18	0	0	0	0	0	0	0	0	0	0	0	0
80	1	0	46	301		0	0	0	0	0	0	0	0	0	0	0	0
4	1	0	13	273		0	1	0	0	0	0	0	0	0	0	0	0
79	1	0	24	467	5.62	0	1	0	0	0	0	0	0	0	1	0	0
83	1	0	48	285		2	1	0	0	0	0	0	0	0	1	0	0
79	1	0	64	678	9.59	0	1	0	0	0	1	0	0	0	0	0	0
67	1	0	22	348	0.29	0	1	0	0	1	0	0	0	0	0	0	0
72	1	0	70	240	0.73	1	0	0	0	0	0	0	0	0	0	0	0
72	1	0	81	297		2	0	0	0	0	0	0	0	0	0	0	0
2	1	0	66	259	0.82	1	1	0	0	0	0	0	0	0	0	0	0
85	1	0	98	672	1.92	1	0	0	0	0	0	0	1	0	0	0	1
4	1	0	74	264	0.25	0	1	0	0	0	0	0	0	0	0	0	0
71	1	0	79	326	0.4	1	1	0	0	0	0	0	0	0	0	0	0
99	1	0	41	285	0.54	0	0	0	0	0	0	0	0	0	0	1	0
4	1	0	51	290	0.23	0	1	0	0	0	0	0	0	0	0	0	0
67	1	0	86	397	1.26	1	1	0	0	0	0	1	0	0	0	0	0
6	1	0	97	269		1	1	0	0	0	0	0	0	0	0	0	0
85	1	0	58	315	5.08	0	1	0	0	0	0	0	0	0	0	1	0
57	1	0	44	282		2	1	1	0	0	0	0	0	0	1	0	0
6	1	0	10	393	0.78	1	0	0	0	0	0	0	0	0	0	0	0
99	1	0	94	288	0.24	0	1	0	0	0	0	0	0	0	0	0	0
71	1	0	21	264		0	0	0	0	0	0	0	0	0	0	0	0
83	1	0	70	339	1.79	1	1	1	0	0	0	0	1	0	1	0	0
79	1	0	14	420	6.24	0	0	0	0	0	0	0	0	0	0	0	0
67	1	0	97	376	0.52	1	0	0	0	1	0	0	0	0	0	0	0
57	1	0	33	229	0.51	1	1	0	0	0	0	0	0	0	0	0	0
85	1	0	43	288	2.62	0	1	0	0	0	0	0	0	0	1	0	0
89	1	0	55	329		0	1	0	0	0	0	0	0	0	0	0	0
4	1	0	47	265	0.29	0	1	0	0	1	0	0	0	0	0	0	0
67	1	0	68	331	0.31	0	0	0	0	0	0	0	0	1	0	0	0
80	1	0	18	284		0	0	0	0	0	0	0	0	0	0	0	0
57	1	0	72	349	2.89	1	0	0	0	0	0	0	0	0	0	0	0
79	1	0	22	559	7.11	0	0	1	0	0	0	0	0	0	0	1	0
76	1	0	15	289	4.74	0	0	1	0	0	0	0	0	0	0	1	0
64	1	0	93	250	0.33	0	0	0	0	0	0	1	0	0	0	0	0
2	1	0	44	263		0	1	0	0	0	0	0	0	0	0	0	0
4	1	0	91	252	0.31	0	0	0	0	0	0	0	0	0	0	0	0
57	1	0	70	546	3.74	2	1	0	0	0	0	1	0	0	1	0	1
4	1	0	37	263		0	1	0	0	0	0	0	0	0	0	0	0
64	1	0	43	306	0.14	0	1	0	0	0	0	0	0	0	0	0	0
80	1	0	13	331		0	1	0	0	0	0	0	0	0	0	0	0
71	1	0	28	333		1	1	1	0	0	0	0	0	0	0	0	0
2	1	0	55	325	0.32	1	1	0	0	0	0	0	0	0	0	0	0
67	1	0	49	321	0.89	1	1	0	0	0	0	0	0	0	0	0	0
87	1	0	49	284		0	0	0	0	0	0	0	0	0	0	0	0
79	1	0	88	314	3.71	0	0	0	0	0	0	0	0	0	0	0	0
99	1	0	46	386	0.39	0	1	0	0	0	0	0	1	0	0	0	1
87	1	0	60	316	1.16	0	1	1	0	0	0	0	0	0	0	0	0
79	1	0	47	388	3.94	1	1	0	0	0	0	0	0	0	1	0	0
64	1	0	16	245	0.5	1	0	0	0	0	0	0	1	0	0	0	0
81	1	0	38	348	0.65	1	1	0	0	0	0	0	0	0	0	0	0
67	1	0	25	359	0.33	0	1	0	0	1	0	0	0	0	0	0	0
96	1	0	14	398	6.92	0	1	0	0	0	0	0	0	0	0	1	0
89	1	0	97	301	0.51	1	1	0	0	0	0	0	0	0	0	0	0
96	1	0	71	373	3.3	0	0	0	1	0	0	0	0	0	0	0	0
67	1	0	19	355	0.82	1	1	0	0	0	0	0	0	0	0	0	0
6	1	0	66	272	0.47	0	1	0	0	0	0	0	0	0	0	0	0
66	1	0	78	297	0.47	1	0	0	0	0	0	0	0	0	0	0	0
78	1	0	28	300		1	1	0	0	0	0	0	0	0	0	0	0
83	1	0	29	250	1.04	3	1	0	0	1	0	1	0	0	0	0	1
87	1	0	93	307		0	0	0	0	0	0	0	0	0	0	0	0
78	1	0	79	291	0.22	0	1	0	0	0	0	0	0	0	0	0	0
89	1	0	64	309		0	1	0	0	0	0	0	0	0	0	0	0
4	1	0	81	286	0.16	0	1	0	0	0	0	0	0	0	0	0	0
67	1	0	98	319	0.68	1	0	0	0	0	0	0	1	0	0	0	1
85	1	0	61	330	4.03	0	1	0	0	0	0	0	0	0	0	1	0
6	1	0	90	297		0	1	0	0	0	0	0	0	0	0	0	0
96	1	0	68	357	3.74	0	1	0	1	0	0	0	0	0	0	0	0
72	1	0	90	280	0.47	1	1	0	0	0	0	0	0	0	0	0	0
2	1	0	72	373	4.03	1	1	0	0	1	0	0	0	0	1	0	0
85	1	0	96	274	0.35	0	0	0	0	0	0	0	0	0	0	0	0
66	1	0	35	355	0.33	1	1	0	0	0	0	0	0	0	0	0	0
89	1	0	76	360	0.49	1	1	0	0	0	0	0	0	0	0	0	0
89	1	0	18	301		0	0	0	0	0	0	0	0	0	0	0	0
87	1	0	45	412	0.52	0	1	1	0	0	0	0	0	0	0	0	0
67	1	0	51	369		0	0	0	0	0	0	0	0	0	0	0	0
99	1	0	68	333	1.53	0	1	0	0	0	0	0	0	0	1	0	0
80	1	0	20	241		0	0	0	0	0	0	0	0	0	0	0	0
96	1	0	89	269	0.27	0	1	0	0	0	0	0	0	0	0	0	0
57	1	0	58	251	0.97	2	1	0	0	1	0	0	0	0	0	0	0
66	1	0	91	263	0.15	0	1	0	0	0	0	0	0	0	0	0	0
85	1	0	12	344	2.91	0	0	0	1	0	0	0	0	0	0	0	0
57	1	0	31	307		2	1	0	0	0	0	0	0	0	1	0	0
6	1	0	13	279		0	1	0	0	0	0	0	0	0	0	0	0
81	1	0	65	289	3.92	0	1	0	0	0	0	0	0	0	1	0	0
67	1	0	27	338	0.36	0	0	0	0	0	0	0	0	0	0	0	0
87	1	0	73	309	0.48	0	1	0	1	0	0	0	0	0	0	0	0
79	1	0	42	359		1	1	0	0	0	0	0	0	0	0	1	0
87	1	0	33	336		0	0	0	0	0	0	0	0	0	0	0	0
87	1	0	69	302		0	0	0	0	0	0	0	0	0	0	0	0
67	1	0	74	338	1.16	1	0	0	0	0	0	0	0	0	0	0	0
71	1	0	70	261	1.25	1	0	0	0	1	0	0	1	0	0	0	1
66	1	0	89	273	1.62	1	1	0	0	0	0	0	0	0	0	0	0
81	1	0	19	277		0	1	0	0	0	0	0	0	0	0	0	0
4	1	0	44	77	0.3	0	1	0	0	0	1	0	0	0	0	0	0
80	1	0	30	229	0.34	1	0	0	0	0	0	0	0	1	0	0	0
81	1	0	25	249	3.91	0	0	0	0	0	0	0	0	0	0	0	0
66	1	0	68	304	0.23	0	0	0	0	0	0	0	0	0	0	0	0
81	1	0	77	229	0.28	0	0	1	0	0	0	0	0	0	0	0	0
72	1	0	64	217	0.46	1	0	0	0	0	0	0	0	0	0	0	0
99	1	0	89	395	0.24	0	1	0	0	0	0	0	0	0	0	0	0
81	1	0	49	282	1.26	1	1	0	0	0	0	0	0	0	1	0	0
81	1	0	76	240	0.39	1	1	0	0	0	0	0	0	0	0	0	0
83	1	0	13	259		2	1	1	0	0	0	0	0	0	1	0	0
66	1	0	98	298		1	0	0	0	0	0	0	0	0	0	0	0
67	1	0	87	332	0.5	0	0	0	0	0	0	1	0	0	0	0	0
89	1	0	90	430	1.05	1	1	0	0	0	0	0	0	0	0	0	0
66	1	0	28	255	0.23	0	1	0	0	0	0	0	0	0	0	0	0
79	1	0	53	584	7.03	0	1	0	0	0	0	0	0	0	1	0	0
72	1	0	46	276	0.36	1	1	0	0	0	0	0	0	0	0	0	0
67	1	0	57	385	1.91	1	0	0	0	0	0	0	0	0	0	0	0
6	1	0	88	323		0	0	0	0	0	0	0	0	0	0	0	0
57	1	0	11	303	3.92	0	1	0	0	0	0	0	1	0	0	0	0
66	1	0	25	299	1.27	1	1	0	0	0	0	0	0	0	0	0	0
57	1	0	65	249	2.54	1	1	0	0	0	0	0	0	0	1	0	0
99	1	0	60	383	0.39	0	1	1	0	0	0	0	1	0	0	0	0
81	1	0	68	367	0.44	1	1	1	0	0	0	0	0	0	0	0	0
78	1	0	93	275	0.96	1	1	0	0	0	0	0	0	0	0	0	0
2	1	0	50	450	3.57	0	1	0	0	0	0	0	0	0	1	0	0
66	1	0	52	301	0.57	1	0	0	0	0	0	0	0	0	0	0	0
81	1	0	97	704	1.38	1	1	0	0	0	0	0	0	0	0	0	0
2	1	0	85	422	2.88	1	1	0	0	0	0	0	0	0	0	0	0
4	1	0	55	249	0.3	0	0	0	0	0	0	0	0	0	0	0	0
79	1	0	77	545	3.76	1	1	0	0	0	0	0	0	1	0	0	0
2	1	0	39	339	3.64	1	0	0	0	0	0	0	0	0	0	0	0
83	1	0	34	279	1.65	1	0	0	0	0	1	0	0	0	0	0	0
6	1	0	98	301	0.59	0	1	0	0	0	0	0	0	0	0	0	0
79	1	0	46	648	3.64	0	0	0	0	0	0	0	0	0	0	0	0
83	1	0	88	459	1.37	2	0	1	0	0	0	0	0	0	0	0	0
6	1	0	74	275	0.08	1	1	0	0	0	0	0	0	0	0	0	0
76	1	0	67	344	0.72	0	0	0	0	0	0	0	0	1	0	0	0
78	1	0	95	256	0.71	1	0	0	0	0	0	0	0	0	0	0	0
79	1	0	86		6.43	0	1	0	0	0	0	0	0	0	1	0	0
71	1	0	45	300	0.29	1	1	1	0	0	0	0	0	0	0	1	0
87	1	0	54	302		0	1	0	0	0	0	0	0	0	0	0	0
80	1	0	87	281	0.35	0	0	0	0	0	0	0	1	0	0	0	0
78	1	0	96	255	0.22	1	1	1	0	0	0	0	0	0	0	0	0
87	1	0	31	268		0	0	0	0	0	0	0	0	0	0	0	0
83	1	0	43	253	1.98	3	1	0	0	0	0	0	0	0	1	0	0
66	1	0	83	337	1.09	1	1	1	0	0	0	0	0	0	0	0	0
99	1	0	87	409		0	0	0	0	0	0	0	0	0	0	0	0
96	1	0	62	348	2.43	0	1	1	1	0	0	0	0	0	0	0	0
57	1	0	47	250	0.56	1	1	0	0	0	0	0	0	0	0	1	0
78	1	0	25	273		1	1	0	0	0	0	0	0	0	0	0	0
79	1	0	68	416		1	1	0	0	0	0	0	0	0	0	1	0
64	1	0	71	235	0.51	0	0	0	0	0	0	0	0	0	0	0	0
71	1	0	80	324	0.4	1	0	0	0	0	0	0	0	0	0	0	0
71	1	0	31	282	0.39	1	0	0	0	0	0	0	0	0	0	0	0
79	1	0	83	667	3.61	0	1	0	0	0	0	0	0	0	0	0	0
83	1	0	98	385		2	1	0	0	0	0	0	0	0	0	0	0
85	1	0	93	302		1	0	0	0	1	0	0	0	0	0	0	0
6	1	0	33	272		0	1	0	0	0	0	0	0	0	0	0	0
81	1	0	80	276	0.54	0	1	1	0	0	1	0	0	0	0	0	0
96	1	0	77	238	0.72	0	0	0	0	0	0	0	0	0	0	0	0
2	1	0	26	261		0	1	0	0	0	0	0	0	0	0	0	0
72	1	0	63	265	0.45	1	1	0	0	0	0	0	0	0	0	0	0
57	1	0	40	448	2.17	3	1	0	0	0	1	0	0	0	1	0	0
99	1	0	47	344	0.39	0	1	0	0	0	0	0	0	0	0	0	0
89	1	0	66	329		0	0	0	0	0	0	0	0	0	0	0	0
71	1	0	52	331	0.36	1	1	0	0	0	0	0	1	0	0	0	0
6	1	0	14	281		0	1	0	0	0	0	0	0	0	0	0	0
66	1	0	51	449		0	0	0	0	0	0	0	0	0	0	0	0
2	1	0	25	375	0.84	1	1	0	0	0	0	0	0	0	0	0	0
85	1	0	56	288		1	0	0	0	0	0	0	0	0	0	0	0
57	1	0	92	332	2.27	1	0	0	0	0	0	1	0	0	0	0	0
80	1	0	58	235		0	0	0	0	0	0	0	0	0	0	0	0
67	1	0	67	355	0.59	0	0	0	0	0	1	0	0	0	0	0	0
67	1	0	85	152	1.38	0	1	0	0	0	0	0	0	0	1	0	0
96	1	0	66	380	4.41	0	1	0	0	1	0	0	0	0	1	0	0
71	1	0	59	301	0.36	1	1	0	1	0	0	0	0	0	0	0	0
2	1	0	89	276	10.21	1	1	0	0	0	0	0	0	0	0	0	0
6	1	0	55	309		0	1	0	0	0	0	0	0	0	0	0	0
78	1	0	98	248	0.27	0	0	0	0	0	0	0	0	0	0	0	0
96	1	0	93	330	6.12	0	0	0	0	0	0	0	0	0	0	0	0
78	1	0	40	282	1.35	0	1	0	1	0	0	0	0	0	0	0	0
66	1	0	96	288	9.69	2	1	0	0	0	0	0	0	0	0	0	0
99	1	0	98	430	0.56	1	1	0	0	0	0	0	0	0	0	0	0
2	1	0	51	520	7.06	1	0	0	0	0	0	0	0	0	0	0	0
4	1	0	57	263		0	1	0	0	0	0	0	0	0	0	0	0
67	1	0	59	417	0.46	0	0	0	0	0	0	0	1	0	0	0	0
99	1	0	12	353	0.41	0	0	0	0	0	0	0	0	0	0	0	0
96	1	0	25	302	3.16	0	0	0	0	0	1	0	0	0	0	0	0
83	1	0	38	300		2	1	0	0	0	0	0	0	1	0	1	0
67	1	0	81	309	0.79	1	0	0	0	0	1	0	0	0	0	0	0
83	1	0	65	307		3	0	0	0	0	0	0	0	0	0	0	0
72	1	0	38	292	0.68	1	0	0	0	0	0	0	0	0	0	0	0
66	1	0	74	218	1.05	1	1	0	0	0	0	0	0	0	0	0	0
57	1	0	42	231		2	0	0	0	0	0	0	0	0	0	0	0
2	1	0	33	262	0.96	1	0	0	0	0	0	0	0	0	0	0	0
81	1	0	93	316	0.33	1	0	0	0	1	0	0	1	0	0	0	0
79	1	0	20	462	3.56	0	1	0	1	0	0	0	0	0	0	1	0
89	1	0	49	324	0.26	0	1	0	0	0	0	0	0	0	0	0	0
78	1	0	77	235		0	0	0	0	0	0	0	0	0	0	0	0
83	1	0	84	226		1	1	0	0	0	0	0	0	0	0	0	0
87	1	0	12	193		0	1	0	0	0	0	0	0	0	0	0	0
4	1	0	14	249		0	1	0	0	0	0	0	0	0	0	0	0
71	1	0	36	303	0.21	1	1	0	0	0	0	0	0	0	0	0	0
99	1	0	83	351	0.26	0	1	1	0	0	0	0	0	0	0	0	0
2	1	0	87	370	3.09	1	1	0	0	0	0	0	0	0	0	0	0
99	1	0	22	320	0.39	1	1	0	0	0	0	0	0	0	0	0	0
4	1	0	22	252		0	1	0	0	0	0	0	0	0	0	0	0
57	1	0	69	290	6.22	1	1	0	0	0	0	0	0	0	1	0	0
87	1	0	19	280		0	0	0	0	0	0	0	0	0	0	0	0
96	1	0	82	255	2.11	0	0	0	0	0	0	0	0	0	0	0	0
6	1	0	91	250	0.49	1	1	0	0	0	0	0	0	0	0	0	0
64	1	0	57	396		0	1	0	0	0	0	0	0	0	0	0	0
78	1	0	43	259		1	1	0	0	0	1	0	0	0	0	0	0
6	1	0	63	303		0	1	0	0	0	0	0	0	0	0	0	0
79	1	0	61	552	5.58	1	1	0	0	0	0	0	0	0	1	0	0
66	1	0	27	294	1.66	0	1	0	0	0	0	0	0	0	1	0	0
79	1	0	76	347	3.21	0	0	0	0	0	0	0	0	0	0	0	0
81	1	0	32	246	0.28	1	0	0	0	0	1	0	0	0	0	0	0
99	1	0	93	328	0.28	1	1	1	0	0	0	0	0	0	0	0	0
85	1	0	75	371	4.74	0	1	0	0	0	0	0	0	0	1	0	0
72	1	0	49	271	0.03	1	1	0	0	0	0	0	0	0	0	0	0
80	1	0	94	468	0.65	2	1	0	0	0	0	0	0	0	0	0	0
87	1	0	43	289		0	1	0	0	0	0	0	0	0	0	0	0
2	1	0	79	275	1.79	1	1	0	0	0	0	0	0	0	0	0	0
57	1	0	50	232	0.28	1	1	0	0	0	0	0	0	0	0	0	0
67	1	0	70	329	3.31	1	1	0	0	0	0	0	0	0	0	0	0
99	1	0	84	433		0	0	0	0	0	0	0	0	0	0	0	0
99	1	0	67	282	0.49	1	1	0	0	0	0	0	0	0	0	0	0
71	1	0	74	334	0.19	1	1	0	0	0	0	0	0	0	0	0	0
85	1	0	62	314	4.84	1	1	0	0	0	0	0	0	0	0	1	0
79	1	0	19	484	4.3	0	0	0	0	0	0	0	1	0	0	1	0
80	1	0	49	314	5.92	0	1	0	0	0	0	0	0	0	1	0	0
67	1	0	41	351	0.42	1	1	1	0	0	0	0	1	0	0	0	0
66	1	0	50	346	0.7	1	0	0	0	0	0	0	0	0	0	0	0
85	1	0	30	324	8.08	0	1	0	0	0	0	0	0	0	1	0	0
76	1	0	54	247	2.12	0	1	0	0	1	0	0	0	0	0	0	0
2	1	0	60	270	2.78	1	1	1	0	0	0	0	0	0	0	0	0
85	1	0	18	301	2.31	0	1	1	0	0	1	0	0	0	1	1	0
87	1	0	37	256		0	1	0	0	0	0	0	0	0	0	0	0
72	1	0	80	266	1.24	1	1	0	0	0	0	0	1	0	0	1	0
6	1	0	28	345		0	0	0	0	0	0	0	0	0	0	0	0
76	1	0	99	355	2.21	1	0	0	0	0	0	0	0	1	0	0	0
67	1	0	71	426	0.56	1	1	1	0	0	0	0	0	0	1	0	0
67	1	0	38	424	0.52	1	0	0	0	0	0	0	0	1	0	0	0
85	1	0	22	315	0.44	1	1	0	1	0	0	0	0	0	0	1	0
64	1	0	75	300		0	1	0	0	0	0	0	0	0	0	0	0
79	1	0	15	304	3.31	0	1	0	0	0	0	0	0	0	1	0	0
87	1	0	15	262		0	1	0	0	0	0	0	0	0	0	0	0
76	1	0	84	247	5.71	0	1	0	0	0	0	0	0	0	0	0	0
99	1	0	88	355		0	0	0	0	0	0	0	0	0	0	0	0
4	1	0	33	278		0	0	0	0	0	0	0	0	0	0	0	0
66	1	0	57	295	0.13	1	1	0	0	0	0	0	0	0	0	0	0
72	1	0	13	305	0.53	1	1	0	0	0	0	0	0	0	0	0	0
72	1	0	27	369	0.46	1	1	0	0	0	0	0	0	0	0	0	0
4	1	0	49	292	0.3	0	1	0	0	0	0	0	0	0	0	0	0
89	1	0	56	304		0	0	0	0	0	0	0	0	0	0	0	0
83	1	0	63	230		2	0	0	0	0	0	0	0	0	0	1	0
57	1	0	27	207	1.79	2	0	0	0	0	0	0	0	0	0	0	0
81	1	0	55	237	0.25	0	0	0	0	0	0	0	0	0	0	0	0
96	1	0	27	213	1.91	0	0	0	0	0	0	0	0	0	0	0	0
83	1	0	51	334	1.77	1	0	0	0	0	0	0	0	0	0	0	0
79	1	0	32	689	7.17	1	1	0	0	0	0	0	0	0	0	1	0
83	1	0	11	403	7.25	1	0	0	0	0	0	0	0	0	1	0	0
67	1	0	48	344	0.28	1	1	0	0	0	0	0	1	0	0	0	0
83	1	0	93	307		1	0	0	0	0	0	0	0	0	0	0	0
78	1	0	45	255	0.42	1	1	0	0	0	0	0	0	0	0	0	0
76	1	0	17	268		0	1	0	0	0	0	0	0	0	0	0	0
72	1	0	24	290	0.66	1	1	0	0	0	0	0	0	0	0	0	0
6	1	0	39	259		0	1	0	0	0	0	0	0	0	0	0	0
80	1	0	78	212		0	0	0	0	0	0	0	0	0	0	0	0
2	1	0	29	249	1.48	1	1	0	0	0	0	0	0	0	0	0	0
76	1	0	75	264	5.75	1	0	0	1	0	0	0	0	0	0	0	0
64	1	0	49	364	0.46	1	1	0	0	1	0	0	0	1	0	0	0
76	1	0	34	299	0.76	0	0	0	0	0	0	0	0	0	0	0	0
76	1	0	90	330	2.42	1	1	1	0	0	0	0	0	0	0	0	0
96	1	0	37	158	4.16	0	1	0	1	0	0	0	0	0	1	0	0
67	1	0	16	312	0.26	0	0	0	0	0	0	0	0	0	0	0	0
57	1	0	99	492	0.42	1	1	0	0	0	0	0	0	0	1	0	0
83	1	0	97	283		2	0	0	0	0	0	0	0	0	0	1	0
2	1	0	30	406		0	1	0	0	0	0	0	0	0	0	0	0
4	1	0	17	271		0	1	0	0	0	0	0	0	0	0	0	0
99	1	0	40	342	3.88	1	1	0	0	0	0	0	0	0	0	0	0
64	1	0	41	253		0	0	0	0	0	0	0	0	0	0	0	0
2	1	0	37	307		0	1	0	0	0	0	0	0	0	0	0	0
76	1	0	97	307	9.26	1	0	0	0	0	0	0	0	0	0	0	0
66	1	0	67	241	0.69	1	0	0	0	0	0	0	0	0	0	0	0
80	1	0	19	339		0	1	0	0	0	0	0	0	0	0	0	0
76	1	0	66	259	3.64	0	1	1	0	0	0	0	0	0	0	0	0
81	1	0	83	240	0.43	1	0	0	0	0	0	0	0	0	0	0	0
57	1	0	38	253	0.31	1	1	0	0	0	0	0	0	0	0	0	0
4	1	0	84	373		0	0	0	0	0	0	0	0	0	0	0	0
57	1	0	34	197	0.82	2	0	0	1	0	0	0	0	0	0	0	0
80	1	0	99	347		0	1	0	0	0	0	0	0	0	0	0	0
6	1	0	53	345		0	0	0	0	0	0	0	0	0	0	0	0
4	1	0	61	281	0.37	0	0	0	0	0	0	0	0	0	0	0	0
99	1	0	56	270	0.42	1	0	1	0	0	0	0	0	0	0	0	0
64	1	0	90	240	0.58	1	1	0	0	0	0	1	0	0	0	0	0
64	1	0	65	321	0.6	2	0	0	1	0	0	0	0	0	0	0	0
66	1	0	92	235		0	0	0	0	0	0	0	0	0	0	0	0
79	1	0	71	514	6.5	2	1	0	0	0	0	0	0	0	1	0	0
57	1	0	28	259		2	1	0	0	1	0	0	0	1	0	0	0
89	1	0	45	345	0.25	1	1	0	0	0	0	0	0	0	0	0	0
96	1	0	51	258	4.07	1	1	0	0	0	0	0	0	1	0	0	0
85	1	0	86	334	4.07	0	0	0	0	0	0	0	0	0	1	0	0
76	1	0	83	229	2.6	0	1	0	0	0	0	0	0	0	1	0	0
4	1	0	15	266		0	0	0	0	0	0	0	0	0	0	0	0
87	1	0	91	270		0	0	0	0	0	0	0	0	0	0	0	0
72	1	0	97	270	0.84	1	0	0	0	0	0	0	0	0	0	0	0
85	1	0	65	253	3.35	1	0	0	0	0	0	0	0	0	0	0	0
57	1	0	13	291		2	1	0	0	0	0	0	0	1	0	0	0
64	1	0	62	427	0.4	0	1	1	0	0	0	0	0	0	0	0	0
64	1	0	54	352	0.37	1	0	0	1	0	0	0	0	0	0	0	0
80	1	0	95		0.5	0	1	0	0	0	0	0	0	0	0	0	0
57	1	0	53	230	3.05	1	1	0	1	0	0	0	0	0	1	0	0
96	1	0	33	220	6.13	0	0	0	0	0	0	0	0	0	0	0	0
79	1	0	55	532	6.09	0	1	0	0	0	0	0	0	0	0	1	0
57	1	0	74	386	5.05	1	1	0	0	0	0	1	0	0	1	0	0
64	1	0	26	170	0.34	0	0	0	0	1	0	0	0	0	0	0	0
66	1	0	20	369	0.59	1	0	1	0	0	0	0	0	0	0	0	0
99	1	0	90	440	0.22	0	1	0	0	0	0	0	0	0	1	0	0
72	1	0	37	284	0.53	1	0	0	0	0	0	0	0	0	0	0	0
81	1	0	11	526	4.88	0	1	0	0	0	0	0	0	0	1	0	0
99	1	0	99	578		0	0	0	0	0	0	0	0	0	0	0	0
64	1	0	51	319	0.4	0	1	0	0	0	0	1	1	0	0	0	1
67	1	0	44	329	0.52	1	0	0	0	0	0	0	0	0	0	0	0
80	1	0	44	638		0	0	0	0	0	0	0	0	0	0	0	0
6	1	0	24	341		0	1	0	0	0	0	0	0	0	0	0	0
66	1	0	38	302		0	0	0	0	0	0	0	0	0	0	0	0
83	1	0	17	227	3.82	0	1	0	0	0	0	1	0	0	1	0	0
57	1	0	63	225	0.28	1	1	0	0	0	0	0	0	0	0	0	0
4	1	0	90	349	0.17	0	1	0	0	0	0	0	0	0	0	0	0
85	1	0	66	281	0.28	0	0	0	0	0	0	0	0	0	0	0	0
80	1	0	59	313		0	1	0	0	0	0	0	0	0	0	0	0
67	1	0	14	297	0.4	0	0	0	0	1	0	0	0	0	0	0	0
79	1	0	73		2.28	1	1	0	0	0	0	0	0	0	0	0	0
99	1	0	91	436		0	1	0	0	0	0	0	0	0	0	0	0
81	1	0	79	285		0	1	0	0	0	0	0	0	0	0	0	0
85	1	0	68	326	7.53	0	0	0	0	0	0	0	0	0	0	0	0
87	1	0	86	248		0	1	0	0	0	0	0	0	0	0	0	0
87	1	0	98			0	1	0	0	0	0	0	0	0	0	0	0
72	1	0	55	275	0.5	1	1	0	0	0	0	0	0	0	0	0	0
87	1	0	16	288		0	0	0	0	0	0	0	0	0	0	0	0
78	1	0	33	281	0.17	0	1	0	0	0	0	0	0	0	0	0	0
83	1	0	94	483		1	0	0	0	0	0	0	0	0	0	0	0
85	1	0	28	369	4.44	0	1	0	0	1	0	0	0	1	0	1	0
81	1	0	99	532	4.42	0	1	0	0	0	1	0	1	0	0	1	1
2	1	0	21	422		1	0	0	0	0	0	0	0	0	0	0	0
72	1	0	99	324	0.44	1	1	0	0	0	0	1	0	0	0	0	0
96	1	0	58	269	0.79	1	1	0	0	0	0	0	0	0	0	0	0
2	1	0	56	454	4.43	1	1	0	0	0	0	0	0	0	1	0	0
64	1	0	47	271	0.56	1	0	0	0	0	0	0	0	0	0	0	0
4	1	0	43	258	0.09	0	1	0	0	0	0	0	0	0	0	0	0
66	1	0	64	280		1	1	0	0	0	0	0	0	0	0	0	0
79	1	0	81	749	4.57	0	1	0	0	0	0	0	0	0	1	0	0
85	1	0	63	272	3.32	0	0	0	0	0	0	0	0	0	0	0	0
85	1	0	97	340	11.16	1	1	0	0	0	0	0	0	0	0	1	0
57	1	0	76	363		2	1	0	0	1	0	0	1	0	0	0	1
66	1	0	24	258	0.39	0	1	0	0	0	0	1	0	0	0	0	0
96	1	0	80	367	2.41	0	1	0	0	0	0	0	0	0	0	0	0
87	1	0	96	256		0	0	0	0	0	0	0	0	0	0	0	0
6	1	0	92	256	0.37	0	0	0	0	0	0	0	0	0	0	0	0
72	1	0	42	252	0.34	1	1	0	0	0	0	0	0	0	0	1	0
81	1	0	39	265		0	1	0	0	0	0	0	0	0	0	0	0
67	1	0	37	346	6.49	0	0	0	0	0	1	0	0	0	0	0	0
78	1	0	89	290	0.4	1	1	0	0	0	0	1	0	0	0	0	0
71	1	0	85	291		1	1	0	0	0	0	0	0	0	0	0	0
96	1	0	83	400	2.41	0	1	0	0	1	0	0	0	1	0	1	0
6	1	0	50	285	0.61	0	1	0	0	0	0	0	0	0	0	0	0
78	1	0	99	235	0.85	1	0	0	0	0	0	0	0	0	0	0	0
83	1	0	59	256		2	1	0	0	0	0	0	0	0	0	1	0
76	1	0	63	207	5.75	0	1	0	0	0	0	0	0	0	1	0	0
80	1	0	68	333		0	1	0	0	0	0	0	0	0	0	0	0
79	1	0	38	641	5.14	1	1	0	0	0	0	0	0	0	0	1	0
2	1	0	62	334	1.68	1	0	0	0	0	0	0	0	0	0	0	0
71	1	0	12	281	0.5	1	1	0	0	0	0	0	0	0	0	0	0
57	1	0	25	254	0.62	1	1	0	0	0	0	0	0	0	0	0	0
76	1	0	52	259	6.34	1	1	0	0	0	0	0	0	0	0	0	0
79	1	0	41	338	14.18	0	1	0	0	0	0	0	0	0	1	0	0
76	1	0	89	258	0.39	0	1	0	1	0	0	0	0	0	0	1	0
67	1	0	36	410	0.62	1	1	0	0	0	0	0	0	0	0	0	0
78	1	0	87	244		0	0	0	0	0	0	0	0	0	0	0	0
79	1	0	16	390	3.15	0	0	0	1	0	0	0	0	0	0	0	0
80	1	0	66	400	0.22	1	1	0	0	0	0	0	0	1	0	0	0
99	1	0	73	279		0	1	0	0	0	0	0	0	0	0	0	0
96	1	0	26	268	2.04	0	1	0	0	0	0	0	0	0	0	1	0
6	1	0	76	363		0	1	0	0	0	0	0	0	0	0	0	0
4	1	0	11	277		0	0	0	0	0	0	0	0	0	0	0	0
99	1	0	86	408		0	0	0	0	0	0	0	0	0	0	0	0
79	1	0	75	336	3.66	1	1	0	0	0	0	0	0	0	1	0	0
81	1	0	16	366		0	1	0	0	0	0	0	0	0	0	0	0
67	1	0	29	335	0.65	0	0	0	0	0	0	0	0	0	0	0	0
6	1	0	36	340	0.38	1	1	0	0	0	0	0	0	0	0	0	0
87	1	0	44			0	0	0	0	0	0	0	0	0	0	0	0
4	1	0	65	278	0.21	0	0	0	0	0	0	0	0	0	0	0	0
72	1	0	23	319		2	1	0	0	0	0	0	0	0	0	0	0
80	1	0	93	256	0.24	0	0	0	1	0	0	0	0	0	0	0	0
89	1	0	65	282	1.04	1	1	0	0	0	0	0	0	0	0	0	0
6	1	0	59	261		0	1	0	0	0	0	0	0	0	0	0	0
4	1	0	67	265		0	1	0	0	0	0	0	0	0	0	0	0
83	1	0	56	339	2.27	2	1	0	0	0	0	0	0	1	0	0	0
83	1	0	62	295	1.94	2	1	0	0	0	1	0	0	0	0	1	0
2	1	0	48	292	1.32	1	1	0	0	0	0	0	0	0	0	0	0
83	1	0	16	232	4.06	1	1	0	0	0	0	0	0	0	0	1	0
87	1	0	87	291		0	1	0	0	0	0	0	0	0	0	0	0
4	1	0	45	303	0.49	0	0	0	0	0	0	0	0	0	0	0	0
87	1	0	59	328		0	1	0	0	0	0	0	0	0	0	0	0
81	1	0	74	286	2.15	0	1	0	1	0	0	0	0	0	1	0	0
89	1	0	50	352	0.61	1	1	0	0	0	0	0	0	0	0	0	0
66	1	0	54	295	1.06	0	1	0	0	0	0	0	0	0	0	0	0
6	1	0	38	240		0	1	0	0	0	0	0	0	0	0	0	0
71	1	0	94	308	0.17	1	1	0	0	0	0	0	0	0	0	0	0
2	1	0	53	356	0.86	0	0	0	0	0	0	0	0	0	0	0	0
78	1	0	62	336		0	0	0	0	0	0	0	0	0	0	0	0
64	1	0	98	235	0.44	1	1	0	0	0	0	0	0	0	0	0	0
67	1	0	21	527	0.48	0	0	0	0	0	0	0	0	0	0	0	0
89	1	0	39	508	0.36	1	0	0	0	0	0	0	0	0	0	0	0
72	1	0	34	385	0.38	1	0	0	0	0	0	0	0	0	0	0	0
96	1	0	35	329	5.05	0	1	0	0	0	0	0	0	0	1	0	0
71	1	0	47	329		0	1	0	0	0	0	0	0	0	0	0	0
72	1	0	77	346	0.46	1	1	1	0	0	0	0	1	0	0	0	0
2	1	0	32	268	2.97	1	0	0	0	0	0	0	0	0	0	0	0
66	1	0	14	258		0	1	0	0	0	0	0	0	0	0	0	0
67	1	0	95	301	0.36	0	0	0	0	1	0	0	0	0	0	0	0
99	1	0	69	419	0.27	0	0	0	0	0	0	0	0	0	0	0	0
76	1	0	56	311	2.51	0	0	0	0	0	0	0	0	0	0	0	0
2	1	0	20	462		0	1	0	0	0	0	0	0	0	0	0	0
83	1	0	35	287	1.58	2	0	1	0	0	0	0	0	1	0	0	0
83	1	0	20	255	3.98	3	1	0	0	0	0	0	0	0	1	0	0
71	1	0	93	327		0	1	0	0	0	0	0	0	0	0	0	0
76	1	0	25	278	1.31	0	1	0	0	0	0	0	0	0	0	0	0
81	1	0	81	328	0.5	0	1	1	0	0	0	0	0	0	0	0	0
78	1	0	56	297	0.28	0	0	0	0	0	0	0	0	0	0	0	0
6	1	0	68	281	0.47	0	1	0	0	0	0	0	0	0	0	0	0
2	1	0	41	241	2.57	0	1	0	0	1	0	0	0	1	0	0	0
85	1	0	64	300	4.03	1	1	0	0	0	0	0	0	0	0	0	0
76	1	0	20	289	0.58	0	1	0	0	0	0	0	0	0	0	0	0
76	1	0	85	315	0.32	0	1	0	0	0	0	0	1	0	0	0	0
87	1	0	74	266		0	0	0	0	0	0	0	0	0	0	0	0
57	1	0	37	326		2	0	0	0	0	0	1	0	0	0	0	0
66	1	0	17	244		0	1	0	0	0	0	0	0	0	0	0	0
71	1	0	53	272		0	0	0	0	0	0	0	0	0	0	0	0
80	1	0	96	448		0	1	0	0	0	0	0	0	0	0	0	0
76	1	0	46	428	1.86	1	1	0	0	0	0	0	1	1	0	0	0
57	1	0	89	234	0.37	1	1	0	0	0	1	0	0	0	0	0	0
57	1	0	87	315	0.39	1	0	0	0	0	0	0	0	0	0	0	0
79	1	0	21	479	4.84	0	1	0	0	0	0	1	0	0	0	0	0
89	1	0	29	388	0.79	1	1	0	0	0	0	0	0	0	0	0	0
57	1	0	48	228	0.8	1	0	0	0	0	0	0	0	0	0	0	0
89	1	0	25	429	0.33	0	1	0	0	0	0	0	0	0	0	0	0
89	1	0	47	380		0	1	0	0	0	0	0	0	0	0	0	0
83	1	0	80	274		1	1	0	0	0	0	0	0	0	0	0	0
64	1	0	73	227	0.1	0	1	0	0	0	0	1	0	0	0	0	0
81	1	0	57	457	0.3	1	1	0	0	0	0	0	0	0	0	0	0
79	1	0	97	322	0.18	0	0	0	0	0	0	0	0	0	0	0	0
64	1	0	96	260		0	1	0	0	0	0	0	0	0	0	0	0
57	1	0	94	459	3.41	1	0	0	0	0	0	0	0	0	0	0	0
2	1	0	74	452	3.38	1	1	0	0	0	0	0	0	0	0	0	0
66	1	0	26	275	16.09	1	0	0	0	0	0	0	0	0	0	0	0
67	1	0	28	386	0.38	0	1	1	0	0	0	0	0	0	0	0	0
87	1	0	26	225		0	1	0	0	0	0	0	0	0	0	0	0
85	1	0	34	316	7.35	0	1	0	0	0	0	0	0	0	1	0	0
83	1	0	50	536	3.15	6	1	0	0	0	0	0	0	0	0	0	0
76	1	0	38	273	0.25	0	0	0	0	0	0	0	0	0	0	0	0
83	1	0	86	276		2	1	0	0	0	0	0	0	0	1	0	0
76	1	0	28	258	0.62	0	0	0	0	0	0	0	0	0	0	0	0
78	1	0	39	251	0.36	1	0	0	0	0	0	0	0	0	0	0	0
57	1	0	21	236	1.3	1	1	0	0	0	0	0	0	0	1	0	0
89	1	0	61	317		0	1	0	0	0	0	0	0	0	0	0	0
71	1	0	46	316	0.43	0	1	0	0	0	0	0	0	0	0	1	0
85	1	0	76	270	4.29	1	0	0	1	0	0	0	0	0	0	0	0
64	1	0	15	232		0	1	0	0	0	0	0	0	0	0	0	0
67	1	0	75	435	0.38	0	1	1	0	0	0	0	1	0	0	0	0
89	1	0	15	475	0.45	1	1	0	0	0	0	0	0	0	0	0	0
72	1	0	40	272	1.57	1	0	0	0	1	0	0	0	0	0	0	0
83	1	0	23	249	0.53	1	0	0	0	0	0	0	0	1	0	0	0
85	1	0	31	285	3.71	0	1	0	0	0	0	0	0	0	0	1	0
71	1	0	13	280	0.11	0	1	0	0	0	0	0	0	0	0	1	0
72	1	0	43	296	0.44	1	1	0	0	0	0	0	0	0	0	0	0
71	1	0	19	273	0.35	1	1	0	0	0	0	0	0	0	0	0	0
64	1	0	78	123	0.51	1	1	0	0	0	0	0	0	0	0	0	0
72	1	0	41	333	0.19	1	1	0	0	0	0	0	0	0	0	0	0
81	1	0	73	239	3.58	1	1	0	0	0	0	0	0	0	0	0	0
80	1	0	57	257		0	0	0	0	0	0	0	0	0	0	0	0
4	1	0	83	289	0.07	0	0	0	0	0	0	0	0	0	0	0	0
85	1	0	26	345	2.38	0	0	0	0	0	1	0	0	0	0	0	0
87	1	0	62	278		0	0	0	0	0	0	0	0	0	0	0	0
96	1	0	65	279		1	1	0	0	0	0	0	0	1	0	1	0
66	1	0	90	326		0	1	0	0	0	0	0	0	0	0	0	0
64	1	0	76	188	0.68	1	0	0	0	0	0	0	0	0	0	0	0
87	1	0	95	266		0	1	0	0	0	0	0	0	0	0	0	0
78	1	0	13	287		0	1	0	0	0	0	0	0	0	0	0	0
57	1	0	45	344	1.97	1	1	0	0	0	0	0	1	0	0	0	1
6	1	0	79	291	0.18	1	0	0	0	0	0	0	0	1	0	0	0
67	1	0	45	342	0.12	0	1	1	0	0	0	0	0	0	0	0	0
80	1	0	54	268		0	1	0	0	0	0	0	0	0	0	0	0
89	1	0	63	316		0	0	0	0	0	0	0	0	0	0	0	0
6	1	0	15	346	0.73	1	1	0	0	0	0	0	0	0	0	0	0
83	1	0	24	251	4.74	3	1	0	1	0	0	0	0	0	0	1	1
78	1	0	61	284		1	0	0	0	0	0	0	0	0	0	0	0
85	1	0	46	345	4.14	1	0	0	0	1	0	0	1	0	0	1	0
83	1	0	40	299	3.22	1	1	0	0	0	0	1	0	0	1	1	0
78	1	0	72	225	0.58	1	0	0	0	0	0	0	0	0	0	0	0
4	1	0	38	253		0	1	0	0	0	0	0	0	0	0	0	0
72	1	0	91	243	0.48	0	0	0	0	0	0	0	0	0	0	0	0
2	1	0	16	467		1	0	0	0	0	0	0	0	0	0	0	0
72	1	0	67	266	0.67	1	0	0	0	0	0	0	0	0	0	0	0
71	1	0	35	272	0.12	1	0	0	0	0	0	0	0	0	0	0	0
81	1	0	72	247	5.07	0	1	0	0	0	0	0	0	0	1	0	0
99	1	0	31	261		0	1	0	0	0	0	0	0	0	0	0	0
83	1	0	85	275		2	0	0	1	0	0	0	1	0	0	0	0
89	1	0	58	325	0.36	0	0	0	0	0	0	0	0	0	0	0	0
71	1	0	58	353	0.2	0	1	0	0	0	1	0	0	1	0	0	0
85	1	0	91	292	4.41	0	1	0	0	0	0	0	0	0	0	1	0
57	1	0	78	280	2.01	2	0	0	0	0	1	0	0	0	0	0	0
71	1	0	18	239		0	0	0	0	0	0	0	0	0	0	0	0
83	1	0	67	223	0.4	2	0	0	0	0	0	0	0	0	0	0	0
79	1	0	10	724	1.64	0	0	0	1	0	0	0	0	0	0	0	0
85	1	0	47	400	2.74	0	1	0	0	0	0	0	0	0	0	1	0
4	1	0	30	275	0.17	0	1	0	0	0	0	0	0	0	0	0	0
4	1	0	23	269	0.22	0	0	0	0	0	0	0	0	0	0	0	0
96	1	0	42	426	3.27	0	1	0	0	0	0	0	0	0	0	1	0
72	1	0	18	276	0.62	1	1	0	0	0	0	0	0	0	0	0	0
78	1	0	52	287	0.45	1	1	0	0	0	0	0	0	0	0	0	0
6	1	0	81	273	0.23	0	0	0	0	0	0	0	0	0	0	0	0
85	1	0	48	344	4.93	1	1	0	0	0	0	1	0	1	0	0	0
66	1	0	88	271		0	1	0	0	0	0	0	0	0	0	0	0
87	1	0	61	274		0	0	0	0	0	0	0	0	0	0	0	0
78	1	0	36	255		0	1	0	0	0	0	0	0	0	0	0	0
80	1	0	23	266		0	1	0	0	0	0	0	0	0	0	0	0
81	1	0	34	240	0.49	1	0	0	0	0	0	0	0	0	0	0	0
67	1	0	65	517	0.92	1	0	0	1	0	0	0	0	0	0	0	0
89	1	0	43	292		0	1	0	0	0	0	0	0	0	0	0	0
80	1	0	97	471	0.28	0	1	0	1	0	0	0	0	0	0	0	0
71	1	0	38	258	0.22	1	0	0	0	0	0	0	0	0	0	0	0
81	1	0	15	282	2.98	1	0	0	0	0	0	0	0	0	0	0	0
83	1	0	49	100	8.99	2	1	0	0	0	0	0	0	0	0	0	0
78	1	0	35	226	0.49	1	0	0	0	0	0	0	0	0	0	0	0
2	1	0	14	408		0	1	0	0	0	0	0	0	0	0	0	0
72	1	0	93	244	0.32	1	1	0	0	0	0	0	0	0	0	0	0
64	1	0	11	459	2.79	0	0	0	0	0	0	0	0	0	0	0	0
85	1	0	55	341	3.44	0	1	0	0	0	0	0	0	0	0	0	0
81	1	0	59	233	0.62	0	0	0	0	0	0	0	0	0	0	0	0
4	1	0	39	247	0.44	0	1	0	0	0	0	0	0	0	0	0	0
6	1	0	30	287	0.42	0	1	0	0	0	0	0	0	0	0	0	0
4	1	0	29	266	0.13	0	0	0	0	0	0	0	0	0	0	0	0
99	1	0	15	320	0.52	0	1	0	0	0	0	0	0	0	0	0	0
83	1	0	37	245	7.11	3	0	0	0	1	0	1	0	0	0	0	1
83	1	0	26	180	5.71	2	1	0	0	0	0	0	0	0	1	0	0
87	1	0	23	237		0	0	0	0	0	0	0	0	0	0	0	0
72	1	0	78	258	0.55	1	1	0	0	0	0	0	0	0	0	0	0
79	1	0	87	464	5.1	1	1	1	0	0	0	0	0	0	1	0	0
87	1	0	68	250		0	1	0	0	0	0	0	0	0	0	0	0
78	1	0	59	293		0	1	0	0	0	0	0	0	0	0	0	0
78	1	0	81	272	0.72	1	1	0	0	0	0	0	0	0	0	0	0
89	1	0	37	335	0.84	1	1	0	0	0	0	0	0	0	0	0	0
78	1	0	38	248		0	0	0	0	0	0	0	0	0	0	0	0
83	1	0	52	356		2	1	0	0	0	0	0	0	0	0	1	0
79	1	0	78	541	9.93	1	0	0	0	0	0	0	0	0	0	0	0
76	1	0	65	290	2.68	0	1	0	0	0	0	0	0	0	1	0	0
2	1	0	47	258		0	0	0	0	0	0	0	0	0	0	0	0
78	1	0	97	274	0.39	1	1	0	0	0	0	0	0	0	0	0	0
4	1	0	41	252		0	0	0	0	0	0	0	0	0	0	0	0
4	1	0	66	266	0.25	0	1	0	0	0	0	0	0	0	0	0	0
71	1	0	30	270	0.38	0	1	0	0	0	0	1	0	0	0	0	0
71	1	0	92	261	0.14	0	1	0	0	0	0	0	0	0	0	0	0
57	1	0	91	268	4.21	1	1	0	0	0	0	0	0	0	1	0	0
81	1	0	69	293	0.43	0	1	0	0	0	0	0	0	0	0	0	0
99	1	0	44	270	0.64	0	1	0	0	0	0	0	0	0	0	0	0
64	1	0	64	307	0.29	0	1	0	0	0	0	0	0	0	0	0	0
76	1	0	59	213	6.25	0	1	0	0	0	0	0	0	0	1	0	0
78	1	0	82	300		0	1	0	0	0	0	0	0	0	0	0	0
76	1	0	73	365	6.31	0	0	1	0	0	0	0	0	0	0	1	0
57	1	0	23	228	0.47	2	1	0	0	0	0	0	0	0	0	0	0
6	1	0	87	235		0	1	0	0	0	0	0	0	0	0	0	0
67	1	0	13	308	0.45	0	1	0	1	0	0	0	0	0	0	0	0
4	1	0	68	251	0.38	0	1	0	0	0	0	0	0	0	0	0	0
71	1	0	25	331	0.35	1	1	0	0	0	0	0	0	0	0	0	0
6	1	0	71	276		0	0	0	0	0	0	0	0	0	0	0	0
66	1	0	81	242	1.26	1	0	0	1	0	0	0	0	0	0	0	0
89	1	0	11	282	0.44	1	1	0	0	0	0	0	0	0	0	0	0
57	1	0	60	239	0.54	1	0	0	0	0	0	0	0	0	0	0	0
64	1	0	32	237		0	1	0	0	0	0	0	0	0	0	0	0
67	1	0	91	461	0.37	1	1	0	0	0	0	0	0	0	0	0	0
87	1	0	77	310	0.64	1	1	0	0	0	1	0	0	0	0	0	0
80	1	0	92	226	0.41	0	0	0	0	0	0	0	0	0	0	0	0
6	1	0	25	276		0	1	0	0	0	0	0	0	0	0	0	0
2	1	0	43	311	5.68	0	1	0	0	0	0	0	0	0	0	0	0
78	1	0	71	291		0	1	0	0	0	0	0	0	0	0	0	0
89	1	0	88	303		0	0	0	0	0	0	0	0	0	0	0	0
89	1	0	57	311	0.59	1	1	0	0	0	0	0	0	0	0	0	0
72	1	0	58	257	0.26	1	1	0	0	0	0	0	0	0	0	1	0
57	1	0	26	273		2	1	0	0	0	1	0	0	0	0	0	0
4	1	0	27	272		0	1	0	0	0	0	0	0	0	0	0	0
6	1	0	69	275		0	1	0	0	0	0	0	0	0	0	0	0
89	1	0	24	408	0.82	1	0	0	0	0	0	0	0	0	0	0	0
67	1	0	64	333	0.75	1	1	0	0	1	0	0	0	0	0	1	0
89	1	0	72	451	0.42	1	1	1	0	0	0	0	0	0	0	0	0
67	1	0	18	430		0	1	0	0	0	0	0	0	0	0	0	0
99	1	0	23	453	0.28	0	1	1	0	0	0	0	1	0	0	0	0
81	1	0	22	439	0.43	1	0	0	0	0	0	1	0	0	0	0	0
96	1	0	63	216	0.74	1	0	1	0	0	0	0	0	0	0	0	0
81	1	0	91	268		0	1	0	0	0	0	0	0	0	0	0	0
2	1	0	34	332	0.74	0	1	0	1	0	0	0	0	0	0	0	0
6	1	0	78	265		0	0	0	0	0	0	0	0	0	0	0	0
83	1	0	55	292	2.96	3	0	0	0	1	0	0	0	0	0	0	0
76	1	0	69	264	3.12	1	0	0	0	0	0	0	0	0	0	0	0
57	1	0	16	253		2	1	0	0	0	0	0	0	0	0	0	0
85	1	0	84	328	0.56	0	0	1	0	0	0	0	0	0	0	0	0
2	1	0	28	357		0	1	0	0	0	0	0	0	0	0	0	0
2	1	0	71	324	4.27	0	1	0	0	0	0	0	0	0	0	0	0
57	1	0	51	283	2.09	1	1	0	0	0	0	0	0	0	0	1	0
72	1	0	51	284	0.81	1	0	0	0	0	0	0	0	0	0	0	0
78	1	0	30	277	0.46	1	1	0	0	0	0	0	0	0	1	0	0
99	1	0	80	523	0.31	0	0	0	0	0	0	0	0	0	0	0	0
89	1	0	52	607	1.37	1	1	0	0	0	0	0	0	0	0	0	0
96	1	0	17	218	1.93	0	0	0	0	0	0	0	0	0	0	0	0
96	1	0	57	215	1.81	1	0	0	0	0	0	0	0	0	0	0	0
71	1	0	72	326	0.15	1	1	0	0	0	0	0	0	0	0	0	0
78	1	0	31	298	0.55	1	0	0	0	0	0	0	0	0	0	0	0
89	1	0	59	335	0.2	1	1	0	0	0	0	0	0	0	0	0	0
96	1	0	53	409	3.95	1	1	0	0	0	0	0	0	0	0	0	0
85	1	0	40	467	2.42	1	1	0	0	1	0	1	0	0	1	0	0
85	1	0	39	295	3.26	0	1	0	0	1	0	0	0	0	0	1	0
76	1	0	29	269		0	1	0	0	0	0	0	0	0	0	0	0
6	1	0	40	493	2	0	0	0	0	0	0	0	0	0	0	0	0
64	1	0	46	196	0.28	0	0	0	0	0	0	0	0	0	0	0	0
66	1	0	77	296		0	1	0	0	0	0	0	0	0	0	0	0
76	1	0	32	296	0.77	0	1	0	0	0	0	0	0	0	0	0	0
6	1	0	61	341	0.41	1	1	0	0	0	0	0	0	0	0	0	0
4	1	0	25	250	0.4	0	0	0	0	0	0	0	0	0	0	0	0
96	1	0	50	265	2.82	1	1	0	0	0	0	0	0	0	0	0	0
76	1	0	35	313	0.46	0	1	0	0	0	0	0	0	0	0	0	0
79	1	0	43	472	4.87	0	1	0	0	0	0	0	0	0	1	0	0
57	1	0	43	224		2	1	0	0	0	0	0	0	0	0	0	0
80	1	0	82	288		0	1	0	0	0	0	0	0	0	0	0	0
64	1	0	84	328	0.54	1	0	0	0	0	1	0	1	0	0	0	0
83	1	0	12	383		3	1	0	0	0	1	0	0	0	1	0	0
66	1	0	49	293	0.48	1	0	0	0	0	0	0	0	0	0	0	0
64	1	0	86	259	0.64	1	0	1	0	0	0	0	0	0	0	0	0
66	1	0	42	329	0.58	1	1	0	0	0	0	0	0	0	0	0	0
6	1	0	12	429		0	1	0	0	0	0	0	0	0	0	0	0
64	1	0	60	237	0.98	0	1	0	0	0	0	0	0	0	0	0	0
66	1	0	76	337	0.34	0	1	0	0	0	0	0	1	0	0	0	0
99	1	0	61	282	0.24	0	1	0	0	0	0	0	0	0	0	0	0
4	1	0	78	276	0.3	0	1	0	0	0	0	0	0	0	0	0	0
87	1	0	51	331		0	1	0	0	0	0	0	0	0	0	0	0
79	1	0	40	559	1.83	0	0	0	0	0	1	0	0	0	0	0	0
57	1	0	20	262	0.24	1	1	0	0	0	0	0	0	0	0	0	0
89	1	0	79	380		0	1	0	0	0	0	0	0	0	0	0	0
71	1	0	68	252	0.14	1	0	0	0	0	0	0	0	0	0	0	0
66	1	0	94	259	2.6	1	1	0	0	0	0	0	0	0	0	0	0
99	1	0	66	335	0.33	0	1	1	0	0	1	0	0	0	0	0	0
96	1	0	48	299	2.24	1	1	0	1	0	0	0	0	0	1	0	0
79	1	0	28	389	3.49	0	0	0	0	0	0	0	0	1	0	0	0
79	1	0	29	535	3.82	0	1	0	0	0	0	0	0	0	1	0	0
87	1	0	99	366	0.62	2	0	0	0	1	0	0	0	0	1	0	0
87	1	0	40	339	0.62	1	1	0	0	1	0	0	0	0	0	0	0
83	1	0	18	262	5.18	1	1	0	0	1	0	0	0	0	1	0	0
83	1	0	22	282		1	1	0	0	0	0	0	0	0	1	0	0
80	1	0	16	469	0.13	1	0	0	0	0	0	0	1	0	0	0	1
4	1	0	58	256	0.14	0	1	0	1	0	0	1	0	0	0	0	0
66	1	0	31	242	0.29	0	1	0	0	0	0	0	0	0	0	0	0
66	1	0	62	245	1.6	1	0	0	0	0	0	0	0	0	0	0	0
89	1	0	81	293		0	1	0	0	0	0	0	0	0	0	0	0
72	1	0	76	316	0.65	1	1	0	1	0	0	0	0	0	0	0	0
79	1	0	18	634	0.5	0	0	0	0	0	0	0	0	0	0	0	0
71	1	0	76	376	0.34	1	1	0	1	0	0	0	0	0	0	0	0
76	1	0	61	280		1	1	0	0	0	0	0	0	0	1	0	0
99	1	0	71	361	0.63	0	0	0	0	0	0	0	1	0	0	0	0
85	1	0	81	376	1.63	0	1	0	1	0	0	1	0	0	0	1	0
72	1	0	19	321	0.82	1	1	0	0	0	0	0	0	0	0	0	0
66	1	0	56	315	0.57	1	0	0	0	0	0	0	0	0	0	0	0
67	1	0	31	353	0.42	1	1	0	0	0	0	0	0	0	0	0	0
81	1	0	94	309	0.22	1	0	0	0	0	0	0	0	0	0	0	0
89	1	0	22	722	0.56	1	1	0	0	0	0	0	0	0	0	0	0
71	1	0	37	313	0.27	1	1	0	0	0	0	0	0	0	0	0	0
76	1	0	60	352		1	1	0	0	0	0	0	0	0	1	0	0
81	1	0	87	361	0.64	0	1	0	0	0	0	0	1	0	1	0	0
87	1	0	88	247		0	1	0	0	0	0	0	0	0	0	0	0
4	1	0	56	215		0	1	0	0	0	0	0	0	0	0	0	0
99	1	0	79	394	0.45	0	0	0	0	0	0	0	0	0	0	0	0
64	1	0	63	257		0	0	0	0	0	0	0	0	0	0	0	0
72	1	0	12	284	0.78	1	1	0	0	0	0	0	0	0	0	0	0
96	1	0	19	259	1.78	0	0	0	0	0	0	1	0	0	0	0	0
80	1	0	80	261	0.3	0	0	0	0	0	0	0	0	0	0	0	0
87	1	0	14	211		0	0	0	0	0	0	0	0	0	0	0	0
66	1	0	22	329	0.48	1	0	0	0	0	0	0	0	0	0	0	0
80	1	0	70	631	1.1	0	1	0	0	0	0	0	0	0	0	0	0
85	1	0	85	321		2	1	0	0	0	0	1	0	0	0	1	0
64	1	0	40	276	2.78	0	1	0	0	0	0	0	0	0	0	0	0
66	1	0	10	437	1.89	1	1	0	0	0	0	0	0	1	0	0	0
99	1	0	13	309	0.62	1	1	0	0	0	0	0	0	0	0	0	0
72	1	0	57	355	0.35	1	1	0	0	0	0	0	0	0	0	0	0
66	1	0	85	267	2.73	1	1	0	0	0	0	0	0	0	0	0	0
89	1	0	40	377		1	1	0	0	0	0	0	0	0	0	0	0
78	1	0	68	220	0.48	1	0	0	0	0	0	0	0	0	0	0	0
81	1	0	17	221		0	0	0	0	0	0	0	0	0	0	0	0
80	1	0	81	262		0	1	0	0	0	0	0	0	0	0	0	0
71	1	0	41	301	0.2	1	0	0	0	0	0	0	0	0	0	0	0
85	1	0	17	425	3.9	0	1	0	0	0	0	0	0	1	0	1	0
72	1	0	20	301	0.42	1	1	0	0	0	0	0	0	0	0	0	0
57	1	0	61	242	3.83	1	1	0	0	0	0	0	0	0	1	0	0
81	1	0	82	309	0.08	1	0	0	0	0	0	0	0	0	0	0	0
99	1	0	30	329	0.17	1	1	0	0	0	0	0	0	0	0	0	0
89	1	0	51	344		0	1	0	0	0	0	0	0	0	0	0	0
89	1	0	42	357	0.3	1	1	0	0	0	0	1	0	0	0	0	0
57	1	0	29	240		1	1	0	1	0	0	0	1	0	0	0	0
6	1	0	16	338		0	1	0	0	0	0	0	0	0	0	0	0
96	1	0	34	209		0	0	0	0	0	0	0	0	0	0	0	0
80	1	0	42		0.36	1	1	0	0	0	0	0	0	0	0	0	0
4	1	0	26	273		0	1	0	0	0	0	0	0	0	0	0	0
76	1	0	51	238	1.05	0	0	0	0	0	0	0	0	0	0	0	0
2	1	0	97	359	1.37	1	1	0	0	0	0	0	0	0	0	0	0
87	1	0	18	217	0.75	0	0	0	0	0	0	0	0	0	0	0	0
4	1	0	93	281		0	0	0	0	0	0	0	0	0	0	0	0
85	1	0	94	329		1	1	0	0	0	0	0	0	1	0	1	0
79	1	0	44	569	3.36	1	0	0	1	0	0	0	0	0	0	1	0
76	1	0	40	428	3.39	1	1	0	0	0	0	1	0	0	1	0	0
96	1	0	52	321	1.1	2	0	0	0	1	0	0	0	0	0	1	0
67	1	0	77	296	0.55	0	0	0	0	0	0	1	0	0	0	0	0
71	1	0	96	286	0.57	1	1	0	0	0	0	0	0	0	0	0	0
83	1	0	47	278	1.14	6	1	0	0	0	0	1	0	0	1	0	0
4	1	0	35	212		0	0	0	0	0	0	0	0	0	0	0	0
79	1	0	85	325	3.07	1	1	0	0	0	1	0	0	0	1	0	0
2	1	0	19	261	1.26	1	1	0	0	0	0	0	0	0	0	0	0
4	1	0	86	269	0.29	0	1	0	0	0	0	1	0	0	0	0	0
2	1	0	42	331	3.77	1	1	1	0	0	0	0	0	1	0	1	0
81	1	0	37	248	0.37	0	1	0	0	0	0	0	0	0	0	0	0
99	1	0	76	408	0.57	0	1	0	0	1	0	0	0	0	0	0	0
67	1	0	20	358	0.26	0	1	0	0	0	0	0	0	0	0	0	0
64	1	0	61	251		0	0	0	0	0	0	0	0	0	0	0	0
83	1	0	81	261		4	0	0	0	0	0	1	0	0	0	1	0
78	1	0	63	267	0.54	1	1	0	0	0	0	0	0	0	0	0	0
78	1	0	78	330	0.58	1	1	0	0	0	1	0	0	0	0	0	0
67	1	0	66	400	0.28	0	1	0	0	1	0	0	0	0	0	0	0
81	1	0	98		0.29	1	1	0	0	0	0	0	0	0	0	1	0
80	1	0	40	415	1.12	0	1	0	1	0	0	0	0	0	0	0	0
99	1	0	62	342	0.33	1	1	0	0	0	0	0	0	0	0	0	0
89	1	0	27	359	0.5	1	1	0	0	0	0	0	0	0	0	0	0
79	1	0	52	355	2.52	0	0	0	0	0	0	0	0	0	1	0	0
89	1	0	38	290		0	1	0	0	0	0	0	0	0	0	0	0
83	1	0	19	252	2.77	1	1	0	0	0	0	0	0	0	0	0	0
79	1	0	82	386	7.06	0	0	0	0	0	0	0	0	0	0	0	0
99	1	0	45	296	0.35	1	1	0	0	0	0	0	0	0	0	0	0
57	1	0	68	252	2.17	1	1	0	0	0	0	0	0	0	1	0	0
79	1	0	56		5.57	1	1	0	0	0	0	0	0	0	0	1	0
83	1	0	61	382	3.11	1	1	0	0	0	0	0	0	1	0	1	0
67	1	0	52	369	0.69	1	1	0	1	0	0	0	0	0	0	0	0
79	1	0	49	658	0.47	0	0	0	0	0	0	0	0	0	0	0	0
6	1	0	83	308		0	0	0	0	0	0	0	0	0	0	0	0
4	1	0	98	287		0	1	0	0	0	0	0	0	0	0	0	0
71	1	0	71	256	0.29	1	0	0	0	0	0	0	0	0	0	0	0
79	1	0	84	413	7.03	0	1	0	0	0	0	0	0	0	0	0	0
71	1	0	10	359	1.12	0	0	0	0	0	0	0	0	0	0	0	0
2	1	0	75	256	4.19	1	1	0	0	0	0	1	0	0	0	0	0
67	1	0	54	330	0.66	0	1	1	0	0	0	0	0	0	0	0	0
71	1	0	32	329	0.18	1	1	0	0	0	0	0	0	0	0	0	0
55	3	1	37	244		0	0	0	0	0	0	0	0	0	0	0	0
86	3	1	81	266	0.18	0	1	0	0	0	0	0	0	0	0	0	0
48	3	1	86	383	0.8	0	0	0	0	0	0	0	0	0	0	0	0
70	3	1	45	213	0.9	1	0	0	0	0	0	0	0	0	0	0	0
63	3	1	99	67	1.44	1	0	0	0	0	0	0	0	0	0	0	0
106	3	1	60	300	0.96	1	1	0	0	0	0	0	0	0	0	0	0
90	3	1	72	280		0	1	0	0	0	0	0	0	0	0	0	0
88	3	1	42	336	6.34	0	1	0	0	0	0	0	0	0	0	1	0
63	3	1	68	325	0.65	1	1	0	0	0	0	0	0	0	0	0	0
54	3	1	34	290	0.38	0	0	0	0	0	1	1	0	0	0	0	0
84	3	1	56	346	0.36	0	1	1	0	0	0	0	0	0	0	0	0
55	3	1	70	278	1.11	1	1	0	0	0	0	0	0	0	0	0	0
70	3	1	96	282		0	0	0	0	0	0	0	0	0	0	0	0
53	3	1	62	269		0	0	0	0	0	0	0	0	0	0	0	0
105	3	1	18	338	0.39	0	1	0	0	0	0	0	0	0	0	0	0
1	3	1	98	216	0.34	0	0	0	0	0	0	0	0	0	0	0	0
1	3	1	37	235		0	1	0	0	0	0	0	0	0	0	0	0
55	3	1	77	277	0.43	1	1	0	0	0	0	0	0	0	0	0	0
84	3	1	13	276		0	1	0	0	0	0	0	0	0	0	0	0
86	3	1	70	274	0.59	1	0	1	0	0	0	0	0	0	0	0	0
70	3	1	56	209	0.85	1	1	0	0	0	0	0	0	0	0	0	0
52	3	1	66	323	0.97	1	1	1	0	0	1	0	0	1	0	0	0
65	3	1	38	225		0	1	0	0	0	0	0	0	0	0	0	0
48	3	1	84	386	3.64	0	1	0	0	0	0	0	0	1	0	0	0
61	3	1	63	348	0.36	1	1	0	0	0	0	0	0	0	0	0	0
54	3	1	17	290	0.07	0	0	0	0	0	0	0	0	0	0	0	0
62	3	1	89	247		0	0	0	0	0	0	0	0	0	0	0	0
52	3	1	36	366		0	1	0	0	0	0	0	0	0	0	0	0
70	3	1	36	244		0	0	0	0	0	0	0	0	0	0	0	0
54	3	1	89	341		0	1	0	0	0	0	0	0	0	0	0	0
93	3	1	31	234		0	1	0	0	0	0	0	0	0	0	0	0
82	3	1	40	349	7.72	0	1	0	0	0	0	0	0	0	0	0	0
3	3	1	30	246		0	0	0	0	0	0	0	0	0	0	0	0
63	3	1	10	242	0.36	0	1	1	0	0	0	0	0	0	0	0	0
3	3	1	74	134	0.27	0	1	0	0	0	0	0	0	0	0	0	0
65	3	1	90	220	0.35	0	0	0	0	0	0	0	0	0	0	0	0
69	3	1	34	265		2	1	0	0	0	0	0	0	0	0	0	0
53	3	1	27	330		0	0	0	0	0	0	0	0	0	0	0	0
3	3	1	60	233		0	0	0	0	0	0	0	0	0	0	0	0
88	3	1	48	249	3.27	0	0	0	0	0	0	0	0	0	0	0	0
49	3	1	71	236		0	1	0	0	0	0	0	0	0	0	0	0
75	3	1	89	273		0	1	0	0	0	0	0	0	0	0	0	0
54	3	1	20	348	0.09	0	0	0	0	0	0	0	0	0	0	0	0
56	3	1	61	402	0.36	1	1	0	0	0	0	1	0	0	0	0	0
63	3	1	35	249	0.64	1	1	0	0	0	0	0	0	0	0	0	0
52	3	1	90	428	0.99	0	1	0	0	0	0	0	0	0	0	0	0
49	3	1	49	268		0	1	0	0	0	0	0	0	0	0	0	0
63	3	1	38	327	0.57	0	1	0	0	0	0	0	0	0	0	0	0
97	3	1	27	282	3.91	0	1	0	0	0	0	0	0	1	0	1	0
106	3	1	70	384	0.75	0	1	0	0	0	0	0	0	0	0	0	0
52	3	1	79	272	1.87	1	0	0	0	0	0	1	0	1	0	0	0
97	3	1	22	241	0.57	0	0	0	0	0	0	0	0	0	0	0	0
51	3	1	12	410	3.98	0	1	0	0	0	0	0	0	0	1	0	0
93	3	1	15	231		0	0	0	0	0	0	0	0	0	0	0	0
1	3	1	23	220		0	1	0	0	0	0	0	0	0	0	0	0
63	3	1	13	231		0	0	0	0	0	0	0	0	0	0	0	0
88	3	1	38	417	2.34	0	0	0	0	0	0	0	0	0	0	0	0
62	3	1	79	243		0	1	0	0	0	0	0	0	0	0	0	0
61	3	1	39	312	5.19	0	1	0	0	0	0	0	0	0	1	0	0
94	3	1	95	362		0	1	0	0	0	0	0	0	0	0	0	0
5	3	1	98	286	0.6	0	0	1	0	0	0	0	0	0	0	0	0
53	3	1	30	322		0	1	0	0	0	0	0	0	0	0	0	0
93	3	1	38	230		0	1	0	0	0	0	0	0	0	0	0	0
51	3	1	79	328	1.13	1	0	0	0	0	0	1	0	0	0	0	0
48	3	1	46	484	5.41	1	1	0	0	0	0	1	0	0	0	1	0
63	3	1	27	235		0	1	0	0	0	0	0	0	0	0	0	0
61	3	1	22	283		0	1	0	0	0	0	0	0	0	0	0	0
1	3	1	33	206		0	0	0	0	0	0	0	0	0	0	0	0
53	3	1	43	270		0	1	0	0	0	0	0	0	0	0	0	0
97	3	1	71	278	0.43	0	1	0	0	0	0	0	0	0	0	0	0
65	3	1	68	256		0	1	0	0	0	0	0	0	0	0	0	0
56	3	1	31	323		0	1	0	0	0	0	0	0	0	0	0	0
3	3	1	51	264		0	0	0	0	0	0	0	0	0	0	0	0
75	3	1	22	231	1.2	0	1	0	0	0	0	0	0	0	1	0	0
53	3	1	91	271		0	1	0	0	0	0	0	0	0	0	0	0
3	3	1	54	248	0.68	1	1	0	0	0	0	0	0	0	0	0	0
48	3	1	95	462	2.76	0	1	0	0	0	0	0	0	0	0	1	0
50	3	1	44	280		0	0	0	0	0	0	0	0	0	0	0	0
5	3	1	23	227		0	0	0	0	0	0	0	0	0	0	0	0
68	3	1	49	251		0	1	0	0	0	0	0	0	0	0	0	0
75	3	1	20	278		0	1	0	0	0	0	0	0	0	0	0	0
51	3	1	97	467	0.75	0	1	0	1	0	0	0	1	0	0	0	0
62	3	1	33	252		0	1	0	0	0	0	0	0	0	0	0	0
51	3	1	84	391	1.15	0	1	0	0	0	0	0	0	0	0	0	0
106	3	1	48	300	0.75	1	1	0	0	0	0	0	0	0	0	0	0
1	3	1	90	273		0	1	0	0	0	0	0	0	0	0	0	0
55	3	1	64	294	1	1	0	0	1	0	0	0	0	0	0	0	0
68	3	1	79	243	0.3	0	1	0	0	1	0	0	0	0	0	0	0
88	3	1	94	236	3.36	0	1	0	0	0	0	0	0	0	0	1	0
84	3	1	84	249		0	1	0	0	0	0	0	0	0	0	0	0
93	3	1	52	220	0.52	1	1	0	0	0	0	0	0	0	0	0	0
54	3	1	53	314	0.37	0	1	0	0	0	0	0	0	0	0	0	0
3	3	1	71	226		0	1	0	0	0	0	0	0	0	0	0	0
105	3	1	22	399	0.43	0	0	0	0	0	0	0	0	0	0	0	0
97	3	1	25	491	2.52	0	1	0	0	0	0	0	0	0	0	0	0
53	3	1	32	326		0	0	0	0	0	0	0	0	0	0	0	0
93	3	1	70	266	0.27	0	1	1	0	0	0	0	0	0	0	0	0
61	3	1	42	289		0	0	0	0	0	0	0	0	0	0	0	0
94	3	1	15	249	0.36	0	0	0	0	0	0	0	0	0	0	0	0
69	3	1	63	214	0.36	0	0	0	0	0	0	0	0	0	0	0	0
5	3	1	67	278	0.76	0	0	0	0	0	0	1	0	0	0	0	0
3	3	1	93	246		0	1	0	0	0	0	0	0	0	0	0	0
53	3	1	63	308	0.71	1	1	0	0	0	0	0	0	0	0	0	0
65	3	1	58	278	0.77	0	0	0	0	0	0	0	0	0	0	0	0
55	3	1	47	298		0	1	0	0	0	0	0	0	0	0	0	0
106	3	1	75	315	0.52	0	1	0	0	0	0	0	1	0	0	0	1
48	3	1	19	364	6.85	0	1	0	0	0	0	0	0	0	0	1	0
106	3	1	57	276	0.47	0	0	0	0	0	0	0	0	0	0	0	0
88	3	1	16	277	0.32	0	0	0	0	0	1	0	0	0	0	0	0
70	3	1	82	239		0	1	0	0	0	0	0	0	0	0	0	0
50	3	1	48	274		0	1	0	0	0	0	0	0	0	0	0	0
5	3	1	52	309	0.47	1	0	0	0	0	0	0	0	0	0	0	0
70	3	1	58	231		0	0	0	0	0	0	0	0	0	0	0	0
106	3	1	32	246		0	1	0	0	0	0	0	0	0	0	0	0
51	3	1	44	457	1.07	0	0	0	0	0	0	0	0	0	0	0	0
63	3	1	16	70		0	1	0	0	0	0	0	0	0	0	0	0
97	3	1	10	353	4.71	0	0	0	0	0	0	0	0	0	0	0	0
61	3	1	48	245		0	1	0	0	0	0	0	0	0	0	0	0
1	3	1	22	300	0.23	0	0	0	1	0	0	0	0	0	0	0	0
62	3	1	45	340	0.34	0	1	0	0	1	0	0	0	0	0	0	0
94	3	1	42	245		0	1	0	0	0	0	0	0	0	0	0	0
97	3	1	24	233		0	0	0	0	0	0	0	0	0	0	0	0
86	3	1	93	350		0	1	0	0	0	0	0	0	0	0	0	0
105	3	1	34	324		0	1	0	0	0	0	0	0	0	0	0	0
90	3	1	46	257	5.51	0	1	0	0	0	0	0	0	0	1	0	0
54	3	1	23	247	0.27	0	1	0	1	0	0	0	0	0	0	0	0
68	3	1	66	307	0.36	0	1	0	0	0	0	0	0	0	0	0	0
54	3	1	97	266		0	1	0	0	0	0	0	0	0	0	0	0
69	3	1	62	304	0.4	1	1	0	1	0	0	0	0	0	0	0	0
68	3	1	64	346		0	1	0	0	0	0	0	0	0	0	0	0
5	3	1	13	262	0.93	0	1	1	0	0	0	0	0	0	0	0	0
61	3	1	69	288		0	1	0	0	0	0	0	0	0	0	0	0
54	3	1	88	360	0.38	0	1	0	0	0	0	0	0	0	0	0	0
54	3	1	28	366		0	1	0	0	0	0	0	0	0	0	0	0
94	3	1	98	303		0	1	0	0	0	0	0	0	0	0	0	0
1	3	1	58	299		0	1	0	0	0	0	0	0	0	0	0	0
86	3	1	96	275	0.22	0	1	0	0	0	0	0	0	0	0	0	0
94	3	1	57	336		0	1	0	0	0	0	0	0	0	0	0	0
65	3	1	42	200	0.14	0	1	0	0	0	0	0	0	0	0	0	0
106	3	1	98	323	0.33	1	1	0	0	0	0	0	0	0	0	0	0
50	3	1	64	341	0.09	1	0	0	0	0	0	0	1	0	0	0	1
52	3	1	73	305	1.13	1	1	0	0	0	0	0	0	0	0	0	0
53	3	1	11	288		0	0	0	0	0	0	0	0	0	0	0	0
88	3	1	43	377	6.77	0	1	0	0	0	0	0	1	0	0	0	0
1	3	1	31	222		0	0	0	0	0	0	0	0	0	0	0	0
1	3	1	64	277		0	1	0	0	0	0	0	0	0	0	0	0
82	3	1	74	255	0.35	1	1	0	0	0	0	0	0	0	0	0	0
53	3	1	19	326		0	0	0	0	0	0	0	0	0	0	0	0
86	3	1	69	276	2.7	0	0	0	0	0	0	0	0	0	0	0	0
68	3	1	92	328		0	0	0	0	0	0	0	0	0	0	0	0
97	3	1	85	294	5.86	0	1	0	0	0	0	0	0	0	1	0	0
86	3	1	68	327		0	1	0	0	0	0	0	0	0	0	0	0
93	3	1	63	286		0	1	0	0	0	0	0	0	0	0	0	0
62	3	1	49	294		0	1	0	0	0	0	0	0	0	0	0	0
75	3	1	14	219	0.72	1	0	0	0	0	0	0	0	0	0	0	0
106	3	1	50	320	0.17	0	1	0	0	0	0	0	0	0	0	0	0
62	3	1	66	378	4.63	0	1	0	0	0	0	0	0	0	1	0	0
94	3	1	72	271		0	1	0	0	0	0	0	0	0	0	0	0
90	3	1	80	347		0	1	0	0	0	0	0	0	0	0	0	0
88	3	1	59	286	2.1	0	1	0	1	0	0	0	0	1	0	0	0
3	3	1	31	240		0	0	0	0	0	0	0	0	0	0	0	0
54	3	1	68	346		0	1	0	0	0	0	0	0	0	0	0	0
49	3	1	47	389		0	1	0	0	0	0	0	0	0	0	0	0
69	3	1	49	339		1	1	0	0	0	0	0	0	0	0	0	0
52	3	1	20	360	2.81	0	1	0	0	0	0	0	0	0	1	0	0
97	3	1	63	348	2.56	0	0	0	0	0	0	0	0	0	0	0	0
62	3	1	84	262		0	0	0	0	0	0	0	0	0	0	0	0
53	3	1	77	282	1.01	1	1	0	0	0	0	0	0	0	0	0	0
84	3	1	61	258	0.87	0	0	0	0	0	0	0	0	0	0	0	0
53	3	1	49	315	0.58	1	0	0	0	0	0	1	0	0	0	0	0
49	3	1	89	313		0	1	0	0	0	0	0	0	0	0	0	0
50	3	1	11	270		0	1	0	0	0	0	0	0	0	0	0	0
61	3	1	76	274		0	0	0	0	0	0	0	0	0	0	0	0
1	3	1	88	347	0.19	0	1	0	0	0	0	0	1	0	0	0	0
88	3	1	82	362	7.35	0	1	0	0	0	0	0	0	0	0	0	0
94	3	1	70	369	6.47	0	0	0	0	0	0	0	0	0	0	0	0
1	3	1	57	234	0.11	0	0	0	0	0	0	0	0	1	0	0	0
54	3	1	38	266	0.31	0	1	0	0	0	0	0	0	0	0	0	0
1	3	1	28	294	0.2	0	1	0	0	0	0	0	0	0	0	0	0
70	3	1	90	270		0	1	0	0	0	0	0	0	0	0	0	0
55	3	1	95	297	0.39	0	0	0	0	0	0	0	0	0	0	0	0
106	3	1	97	296	0.46	0	0	1	0	0	0	0	0	0	0	0	0
106	3	1	53	319		0	0	0	0	0	0	0	0	0	0	0	0
97	3	1	57	298		0	1	0	0	0	0	0	0	0	0	0	0
62	3	1	41	257		0	0	0	0	0	0	0	0	0	0	0	0
52	3	1	29	260		0	1	0	0	0	0	0	0	0	0	0	0
97	3	1	79	260	3.81	0	0	0	0	0	0	0	0	0	0	0	0
94	3	1	87	323		0	1	0	0	0	0	0	0	0	0	0	0
52	3	1	82	240	0.13	0	0	0	0	0	0	0	0	0	0	0	0
52	3	1	13	293	2.24	1	1	0	0	0	0	0	0	0	1	0	0
82	3	1	25	297	1.39	1	0	0	0	0	0	0	0	0	0	0	0
68	3	1	68	271	0.15	0	1	0	0	0	0	0	0	0	0	0	0
97	3	1	48	357	6.82	0	1	0	0	0	0	0	0	0	0	0	0
53	3	1	22	295	0.81	1	1	0	0	0	0	0	0	0	0	0	0
106	3	1	52	349		0	1	0	0	0	0	0	0	0	0	0	0
97	3	1	38	290	3.15	0	0	0	1	0	0	0	0	0	0	0	0
48	3	1	44	613	7.08	0	0	0	0	0	0	0	0	0	0	1	0
70	3	1	11	276		0	1	0	0	0	0	0	0	0	0	0	0
69	3	1	15	219		0	1	0	0	0	0	0	0	0	0	0	0
[truncated: 8,351 more rows]

## Sheet: Manuscript Title & Authors
The "Raw VRT Data" worksheet in this file contains the raw data associated with the the following manuscript:
Faster visual reaction times in elite athletes are not linked to better gaze stability.
Brendan T Barrett1*, Alice G Cruickshank1, Jonathan C Flavell2, Simon J Bennett3, John G Buckley4, Julie M Harris5, Andrew J Scally6.
1 School of Optometry and Vision Science, University of Bradford, Bradford, West Yorkshire BD7 1DP, United Kingdom
2 Department of Psychology, University of York, York, North Yorkshire, YO10 5DD, United Kingdom
3 School of Sport and Exercise Science, Liverpool John Moores University, Liverpool L3 3AF, United Kingdom
4 Dept. of Biomedical and Electronics Engineering, University of Bradford, Bradford, West Yorkshire BD7 1DP, United Kingdom
5 School of Psychology and Neuroscience, University of St Andrews, St Andrews, KY16 9JP, United Kingdom
6 School of Clinical Therapies, University College Cork, College Road, Cork T12 K8AF, Republic of Ireland
*CORRESPONDING AUTHOR
Brendan T Barrett: b.t.barrett@bradford.ac.uk
